# Supplementary material for: Longitudinal study of stool-associated microbial taxa in sibling pairs with and without autism spectrum disorder
Source: ISME Commun. 2021 Dec 18;1:80. doi: 10.1038/s43705-021-00080-6 (PMC9723651; doi:10.1038/s43705-021-00080-6)
Supplement: Supplementary file 3 — Supplementary File 4 [file 43705_2021_80_MOESM3_ESM.xlsx]

## Sheet: quesstionaire_Supplementary_Fil
	Family.group.ID	Host.disease.status	Annual.household.income	Source.of.drinking.water	Number.of.roommates	Pets.in.home	Pet.dog	Pet.cat	Pet.fish	Pet.bird	Pet.horse	Pet.reptile	Small.pet.herbivore	Small.pet.rodent	Number.of.pet.dogs	Number.of.pet.cats	Number.of.pet.fish	Number.of.pet.birds	Number.of.pet.horses	Number.of.pet.reptiles	Number.of.small.pet.herbivores	Number.of.small.pet.rodents	Indoors.pet	Outdoors.pet	Anti.infective	Minimum.time.since.antibiotics	Functional.bowel.finding	Stool.frequency	Born.by.caesarian.section	Racial.group	Specific.food.allergy	Dietary.regime	Other.GI.symptoms..M3.	GI.symptoms.within.3.months..M3.	Biological.sex	GI.issues.this.week..M3.	GI.issues.two.weeks.ago..M3.	GI.issues.one.month.ago..M3.	GI.issues.two.months.ago..M3.	GI.issues.three.months.ago..M3.	Celiac.disease	Gluten.allergy	Non.celiac.gluten.sensitivity	Whole.grain..consumption.frequency.	Fermented.vegetable..consumption.frequency.	Dairy..consumption.frequency.	Fruit..consumption.frequency.	Meals.prepared.at.home..consumption.frequency.	Ready.to.eat.meals..consumption.frequency.
B18011967	1	Case (disease status)	150001-200000	Drinking water is filtered	0	FALSE	FALSE	FALSE	FALSE	FALSE	FALSE	FALSE	FALSE	FALSE	0	0	0	0	0	0	0	0	FALSE	FALSE	FALSE	3	Tends to have normal bowel function	1	TRUE	Caucasian	None	Omnivorous diet	FALSE	FALSE	Male	FALSE	FALSE	FALSE	FALSE	FALSE	FALSE	FALSE	FALSE	Never	Never	Never	Never	Daily	Never
B18011968	1	Control (disease status)	150001-200000	Drinking water is filtered	0	FALSE	FALSE	FALSE	FALSE	FALSE	FALSE	FALSE	FALSE	FALSE	0	0	0	0	0	0	0	0	FALSE	FALSE	FALSE	3	Tends to have normal bowel function	2	TRUE	Caucasian	None	Omnivorous diet	FALSE	FALSE	Male	FALSE	FALSE	FALSE	FALSE	FALSE	FALSE	FALSE	FALSE	Weekly	Never	Weekly	Daily	Daily	Weekly
B18011969	1	Case (disease status)	150001-200000	Drinking water is filtered	0	FALSE	FALSE	FALSE	FALSE	FALSE	FALSE	FALSE	FALSE	FALSE	0	0	0	0	0	0	0	0	FALSE	FALSE	FALSE	3	Tends to have normal bowel function	1	TRUE	Caucasian	None	Omnivorous diet	FALSE	FALSE	Male	FALSE	FALSE	FALSE	FALSE	FALSE	FALSE	FALSE	FALSE	Never	Never	Never	Never	Daily	Never
B18011970	1	Control (disease status)	150001-200000	Drinking water is filtered	0	FALSE	FALSE	FALSE	FALSE	FALSE	FALSE	FALSE	FALSE	FALSE	0	0	0	0	0	0	0	0	FALSE	FALSE	FALSE	3	Tends to have normal bowel function	2	TRUE	Caucasian	None	Omnivorous diet	FALSE	FALSE	Male	FALSE	FALSE	FALSE	FALSE	FALSE	FALSE	FALSE	FALSE	Weekly	Never	Weekly	Daily	Daily	Weekly
B18011971	1	Case (disease status)	150001-200000	Drinking water is filtered	0	FALSE	FALSE	FALSE	FALSE	FALSE	FALSE	FALSE	FALSE	FALSE	0	0	0	0	0	0	0	0	FALSE	FALSE	FALSE	3	Tends to have normal bowel function	1	TRUE	Caucasian	None	Omnivorous diet	FALSE	FALSE	Male	FALSE	FALSE	FALSE	FALSE	FALSE	FALSE	FALSE	FALSE	Never	Never	Never	Never	Daily	Never
B18011972	1	Control (disease status)	150001-200000	Drinking water is filtered	0	FALSE	FALSE	FALSE	FALSE	FALSE	FALSE	FALSE	FALSE	FALSE	0	0	0	0	0	0	0	0	FALSE	FALSE	FALSE	3	Tends to have normal bowel function	2	TRUE	Caucasian	None	Omnivorous diet	FALSE	FALSE	Male	FALSE	FALSE	FALSE	FALSE	FALSE	FALSE	FALSE	FALSE	Weekly	Never	Weekly	Daily	Daily	Weekly
B18011973	2	Case (disease status)	80001-150001	Drinking water from city	0	FALSE	FALSE	FALSE	FALSE	FALSE	FALSE	FALSE	FALSE	FALSE	0	0	0	0	0	0	0	0	FALSE	FALSE	FALSE	3	Tends to have normal bowel function	1	FALSE	Asian race	None	Omnivorous diet	FALSE	FALSE	Male	FALSE	FALSE	FALSE	FALSE	FALSE	FALSE	FALSE	FALSE	Never	Never	Rarely	Never	Rarely	Daily
B18011974	2	Control (disease status)	80001-150001	Drinking water from city	0	FALSE	FALSE	FALSE	FALSE	FALSE	FALSE	FALSE	FALSE	FALSE	0	0	0	0	0	0	0	0	FALSE	FALSE	FALSE	3	Tends to have normal bowel function	1	FALSE	Asian race	None	Omnivorous diet	FALSE	FALSE	Male	FALSE	FALSE	FALSE	FALSE	FALSE	FALSE	FALSE	FALSE	Several times weekly	Weekly	Daily	Daily	Daily	Rarely
B18011975	2	Case (disease status)	80001-150001	Drinking water from city	0	FALSE	FALSE	FALSE	FALSE	FALSE	FALSE	FALSE	FALSE	FALSE	0	0	0	0	0	0	0	0	FALSE	FALSE	FALSE	3	Tends to have normal bowel function	1	FALSE	Asian race	None	Omnivorous diet	FALSE	FALSE	Male	FALSE	FALSE	FALSE	FALSE	FALSE	FALSE	FALSE	FALSE	Never	Never	Rarely	Never	Rarely	Daily
B18011976	2	Control (disease status)	80001-150001	Drinking water from city	0	FALSE	FALSE	FALSE	FALSE	FALSE	FALSE	FALSE	FALSE	FALSE	0	0	0	0	0	0	0	0	FALSE	FALSE	FALSE	3	Tends to have normal bowel function	1	FALSE	Asian race	None	Omnivorous diet	FALSE	FALSE	Male	FALSE	FALSE	FALSE	FALSE	FALSE	FALSE	FALSE	FALSE	Several times weekly	Weekly	Daily	Daily	Daily	Rarely
B18011977	2	Case (disease status)	80001-150001	Drinking water from city	0	FALSE	FALSE	FALSE	FALSE	FALSE	FALSE	FALSE	FALSE	FALSE	0	0	0	0	0	0	0	0	FALSE	FALSE	FALSE	3	Tends to have normal bowel function	1	FALSE	Asian race	None	Omnivorous diet	FALSE	FALSE	Male	FALSE	FALSE	FALSE	FALSE	FALSE	FALSE	FALSE	FALSE	Never	Never	Rarely	Never	Rarely	Daily
B18011978	2	Control (disease status)	80001-150001	Drinking water from city	0	FALSE	FALSE	FALSE	FALSE	FALSE	FALSE	FALSE	FALSE	FALSE	0	0	0	0	0	0	0	0	FALSE	FALSE	FALSE	3	Tends to have normal bowel function	1	FALSE	Asian race	None	Omnivorous diet	FALSE	FALSE	Male	FALSE	FALSE	FALSE	FALSE	FALSE	FALSE	FALSE	FALSE	Several times weekly	Weekly	Daily	Daily	Daily	Rarely
B18011985	5	Case (disease status)	More than 200000	Drinking water from city	0	FALSE	FALSE	FALSE	FALSE	FALSE	FALSE	FALSE	FALSE	FALSE	0	0	0	0	0	0	0	0	FALSE	FALSE	FALSE	3	Tends to have normal bowel function	1	TRUE	Caucasian	None	Omnivorous diet	FALSE	FALSE	Female	FALSE	FALSE	FALSE	FALSE	FALSE	FALSE	FALSE	FALSE	Daily	Rarely	Weekly	Daily	Daily	Rarely
B18011986	5	Control (disease status)	More than 200000	Drinking water from city	0	FALSE	FALSE	FALSE	FALSE	FALSE	FALSE	FALSE	FALSE	FALSE	0	0	0	0	0	0	0	0	FALSE	FALSE	FALSE	3	Tends to have diarrhea	1	TRUE	Caucasian	None	Omnivorous diet	FALSE	FALSE	Female	FALSE	FALSE	FALSE	FALSE	FALSE	FALSE	FALSE	FALSE	Daily	Rarely	Weekly	Daily	Daily	Rarely
B18011987	5	Case (disease status)	More than 200000	Drinking water from city	0	FALSE	FALSE	FALSE	FALSE	FALSE	FALSE	FALSE	FALSE	FALSE	0	0	0	0	0	0	0	0	FALSE	FALSE	FALSE	3	Tends to have normal bowel function	1	TRUE	Caucasian	None	Omnivorous diet	FALSE	FALSE	Female	FALSE	FALSE	FALSE	FALSE	FALSE	FALSE	FALSE	FALSE	Daily	Rarely	Weekly	Daily	Daily	Rarely
B18011988	5	Control (disease status)	More than 200000	Drinking water from city	0	FALSE	FALSE	FALSE	FALSE	FALSE	FALSE	FALSE	FALSE	FALSE	0	0	0	0	0	0	0	0	FALSE	FALSE	FALSE	3	Tends to have diarrhea	1	TRUE	Caucasian	None	Omnivorous diet	FALSE	FALSE	Female	FALSE	FALSE	FALSE	FALSE	FALSE	FALSE	FALSE	FALSE	Daily	Rarely	Weekly	Daily	Daily	Rarely
B18011989	5	Case (disease status)	More than 200000	Drinking water from city	0	FALSE	FALSE	FALSE	FALSE	FALSE	FALSE	FALSE	FALSE	FALSE	0	0	0	0	0	0	0	0	FALSE	FALSE	FALSE	3	Tends to have normal bowel function	1	TRUE	Caucasian	None	Omnivorous diet	FALSE	FALSE	Female	FALSE	FALSE	FALSE	FALSE	FALSE	FALSE	FALSE	FALSE	Daily	Rarely	Weekly	Daily	Daily	Rarely
B18011990	5	Control (disease status)	More than 200000	Drinking water from city	0	FALSE	FALSE	FALSE	FALSE	FALSE	FALSE	FALSE	FALSE	FALSE	0	0	0	0	0	0	0	0	FALSE	FALSE	FALSE	3	Tends to have diarrhea	1	TRUE	Caucasian	None	Omnivorous diet	FALSE	FALSE	Female	FALSE	FALSE	FALSE	FALSE	FALSE	FALSE	FALSE	FALSE	Daily	Rarely	Weekly	Daily	Daily	Rarely
B18011997	9	Case (disease status)	More than 200000	Drinking water from city	0	TRUE	TRUE	FALSE	FALSE	FALSE	FALSE	FALSE	FALSE	FALSE	1	0	0	0	0	0	0	0	TRUE	TRUE	FALSE	3	Tends to have diarrhea	2	FALSE	Caucasian	None	Omnivorous diet	FALSE	TRUE	Male	TRUE	FALSE	FALSE	FALSE	FALSE	FALSE	TRUE	FALSE	Daily	Never	Daily	Daily	Daily	Weekly
B18011998	9	Control (disease status)	More than 200000	Drinking water from city	0	TRUE	TRUE	FALSE	FALSE	FALSE	FALSE	FALSE	FALSE	FALSE	1	0	0	0	0	0	0	0	TRUE	TRUE	FALSE	3	Tends to have normal bowel function	Less than 1	FALSE	Caucasian	None	Omnivorous diet	FALSE	FALSE	Male	FALSE	FALSE	FALSE	FALSE	FALSE	FALSE	FALSE	FALSE	Daily	Never	Daily	Daily	Daily	Weekly
B18011999	9	Case (disease status)	More than 200000	Drinking water from city	0	TRUE	TRUE	FALSE	FALSE	FALSE	FALSE	FALSE	FALSE	FALSE	1	0	0	0	0	0	0	0	TRUE	TRUE	FALSE	3	Tends to have diarrhea	2	FALSE	Caucasian	None	Omnivorous diet	FALSE	TRUE	Male	TRUE	FALSE	FALSE	FALSE	FALSE	FALSE	TRUE	FALSE	Daily	Never	Daily	Daily	Daily	Weekly
B18012000	9	Control (disease status)	More than 200000	Drinking water from city	0	TRUE	TRUE	FALSE	FALSE	FALSE	FALSE	FALSE	FALSE	FALSE	1	0	0	0	0	0	0	0	TRUE	TRUE	FALSE	3	Tends to have normal bowel function	Less than 1	FALSE	Caucasian	None	Omnivorous diet	FALSE	FALSE	Male	FALSE	FALSE	FALSE	FALSE	FALSE	FALSE	FALSE	FALSE	Daily	Never	Daily	Daily	Daily	Weekly
B18012001	9	Case (disease status)	More than 200000	Drinking water from city	0	TRUE	TRUE	FALSE	FALSE	FALSE	FALSE	FALSE	FALSE	FALSE	1	0	0	0	0	0	0	0	TRUE	TRUE	FALSE	3	Tends to have diarrhea	2	FALSE	Caucasian	None	Omnivorous diet	FALSE	TRUE	Male	TRUE	FALSE	FALSE	FALSE	FALSE	FALSE	TRUE	FALSE	Daily	Never	Daily	Daily	Daily	Weekly
B18012002	9	Control (disease status)	More than 200000	Drinking water from city	0	TRUE	TRUE	FALSE	FALSE	FALSE	FALSE	FALSE	FALSE	FALSE	1	0	0	0	0	0	0	0	TRUE	TRUE	FALSE	3	Tends to have normal bowel function	Less than 1	FALSE	Caucasian	None	Omnivorous diet	FALSE	FALSE	Male	FALSE	FALSE	FALSE	FALSE	FALSE	FALSE	FALSE	FALSE	Daily	Never	Daily	Daily	Daily	Weekly
B18012009	11	Case (disease status)	More than 200000	Drinking water from city & Drinking water is filtered	0	FALSE	FALSE	FALSE	FALSE	FALSE	FALSE	FALSE	FALSE	FALSE	0	0	0	0	0	0	0	0	FALSE	FALSE	FALSE	3	Tends to have normal bowel function	1	FALSE	Caucasian	None	Omnivorous diet	FALSE	FALSE	Female	FALSE	FALSE	FALSE	FALSE	FALSE	FALSE	FALSE	FALSE	Daily	Never	Daily	Daily	Daily	Weekly
B18012010	11	Control (disease status)	More than 200000	Drinking water from city & Drinking water is filtered	0	FALSE	FALSE	FALSE	FALSE	FALSE	FALSE	FALSE	FALSE	FALSE	0	0	0	0	0	0	0	0	FALSE	FALSE	FALSE	3	Tends to have normal bowel function	1	FALSE	Caucasian	None	Omnivorous diet	FALSE	FALSE	Female	FALSE	FALSE	FALSE	FALSE	FALSE	FALSE	FALSE	FALSE	Daily	Never	Daily	Daily	Daily	Weekly
B18012011	11	Case (disease status)	More than 200000	Drinking water from city & Drinking water is filtered	0	FALSE	FALSE	FALSE	FALSE	FALSE	FALSE	FALSE	FALSE	FALSE	0	0	0	0	0	0	0	0	FALSE	FALSE	FALSE	3	Tends to have normal bowel function	1	FALSE	Caucasian	None	Omnivorous diet	FALSE	FALSE	Female	FALSE	FALSE	FALSE	FALSE	FALSE	FALSE	FALSE	FALSE	Daily	Never	Daily	Daily	Daily	Weekly
B18012012	11	Control (disease status)	More than 200000	Drinking water from city & Drinking water is filtered	0	FALSE	FALSE	FALSE	FALSE	FALSE	FALSE	FALSE	FALSE	FALSE	0	0	0	0	0	0	0	0	FALSE	FALSE	FALSE	3	Tends to have normal bowel function	1	FALSE	Caucasian	None	Omnivorous diet	FALSE	FALSE	Female	FALSE	FALSE	FALSE	FALSE	FALSE	FALSE	FALSE	FALSE	Daily	Never	Daily	Daily	Daily	Weekly
B18012013	11	Case (disease status)	More than 200000	Drinking water from city & Drinking water is filtered	0	FALSE	FALSE	FALSE	FALSE	FALSE	FALSE	FALSE	FALSE	FALSE	0	0	0	0	0	0	0	0	FALSE	FALSE	FALSE	3	Tends to have normal bowel function	1	FALSE	Caucasian	None	Omnivorous diet	FALSE	FALSE	Female	FALSE	FALSE	FALSE	FALSE	FALSE	FALSE	FALSE	FALSE	Daily	Never	Daily	Daily	Daily	Weekly
B18012014	11	Control (disease status)	More than 200000	Drinking water from city & Drinking water is filtered	0	FALSE	FALSE	FALSE	FALSE	FALSE	FALSE	FALSE	FALSE	FALSE	0	0	0	0	0	0	0	0	FALSE	FALSE	FALSE	3	Tends to have normal bowel function	1	FALSE	Caucasian	None	Omnivorous diet	FALSE	FALSE	Female	FALSE	FALSE	FALSE	FALSE	FALSE	FALSE	FALSE	FALSE	Daily	Never	Daily	Daily	Daily	Weekly
B18012015	14	Case (disease status)	NA	Drinking water is filtered	0	TRUE	TRUE	FALSE	FALSE	FALSE	FALSE	FALSE	FALSE	FALSE	1	0	0	0	0	0	0	0	TRUE	TRUE	FALSE	3	Tends to have diarrhea	2	FALSE	Caucasian	None	Omnivorous/avoids red meat diet	FALSE	TRUE	Male	TRUE	FALSE	FALSE	FALSE	FALSE	FALSE	FALSE	FALSE	Several times weekly	Several times weekly	Several times weekly	Never	Several times weekly	Rarely
B18012016	14	Control (disease status)	NA	Drinking water is filtered	0	TRUE	TRUE	FALSE	FALSE	FALSE	FALSE	FALSE	FALSE	FALSE	1	0	0	0	0	0	0	0	TRUE	TRUE	FALSE	3	Tends to have normal bowel function	1	FALSE	Caucasian	None	Omnivorous diet	FALSE	FALSE	Female	FALSE	FALSE	FALSE	FALSE	FALSE	FALSE	FALSE	FALSE	Several times weekly	Weekly	Daily	Weekly	Several times weekly	Rarely
B18012017	14	Case (disease status)	NA	Drinking water is filtered	0	TRUE	TRUE	FALSE	FALSE	FALSE	FALSE	FALSE	FALSE	FALSE	1	0	0	0	0	0	0	0	TRUE	TRUE	FALSE	3	Tends to have diarrhea	2	FALSE	Caucasian	None	Omnivorous/avoids red meat diet	FALSE	TRUE	Male	TRUE	FALSE	FALSE	FALSE	FALSE	FALSE	FALSE	FALSE	Several times weekly	Several times weekly	Several times weekly	Never	Several times weekly	Rarely
B18012018	14	Control (disease status)	NA	Drinking water is filtered	0	TRUE	TRUE	FALSE	FALSE	FALSE	FALSE	FALSE	FALSE	FALSE	1	0	0	0	0	0	0	0	TRUE	TRUE	FALSE	3	Tends to have normal bowel function	1	FALSE	Caucasian	None	Omnivorous diet	FALSE	FALSE	Female	FALSE	FALSE	FALSE	FALSE	FALSE	FALSE	FALSE	FALSE	Several times weekly	Weekly	Daily	Weekly	Several times weekly	Rarely
B18012019	14	Case (disease status)	NA	Drinking water is filtered	0	TRUE	TRUE	FALSE	FALSE	FALSE	FALSE	FALSE	FALSE	FALSE	1	0	0	0	0	0	0	0	TRUE	TRUE	FALSE	3	Tends to have diarrhea	2	FALSE	Caucasian	None	Omnivorous/avoids red meat diet	FALSE	TRUE	Male	TRUE	FALSE	FALSE	FALSE	FALSE	FALSE	FALSE	FALSE	Several times weekly	Several times weekly	Several times weekly	Never	Several times weekly	Rarely
B18012020	14	Control (disease status)	NA	Drinking water is filtered	0	TRUE	TRUE	FALSE	FALSE	FALSE	FALSE	FALSE	FALSE	FALSE	1	0	0	0	0	0	0	0	TRUE	TRUE	FALSE	3	Tends to have normal bowel function	1	FALSE	Caucasian	None	Omnivorous diet	FALSE	FALSE	Female	FALSE	FALSE	FALSE	FALSE	FALSE	FALSE	FALSE	FALSE	Several times weekly	Weekly	Daily	Weekly	Several times weekly	Rarely
B18012029	18	Case (disease status)	More than 200000	Drinking water is bottled & Drinking water is filtered	0	TRUE	FALSE	TRUE	FALSE	FALSE	FALSE	FALSE	FALSE	FALSE	0	1	0	0	0	0	0	0	TRUE	FALSE	FALSE	3	Tends to have normal bowel function	1	TRUE	Caucasian	None	Omnivorous diet	FALSE	TRUE	Male	FALSE	FALSE	TRUE	FALSE	FALSE	FALSE	FALSE	TRUE	Never	Weekly	Never	Several times weekly	Daily	Never
B18012030	18	Control (disease status)	More than 200000	Drinking water is bottled & Drinking water is filtered	0	TRUE	FALSE	TRUE	FALSE	FALSE	FALSE	FALSE	FALSE	FALSE	0	1	0	0	0	0	0	0	TRUE	FALSE	FALSE	3	Tends to have normal bowel function	1	TRUE	Caucasian	None	Omnivorous diet	FALSE	FALSE	Female	FALSE	FALSE	FALSE	FALSE	FALSE	FALSE	FALSE	TRUE	Never	Rarely	Weekly	Several times weekly	Daily	Never
B18012031	18	Case (disease status)	More than 200000	Drinking water is bottled & Drinking water is filtered	0	TRUE	FALSE	TRUE	FALSE	FALSE	FALSE	FALSE	FALSE	FALSE	0	1	0	0	0	0	0	0	TRUE	FALSE	FALSE	3	Tends to have normal bowel function	1	TRUE	Caucasian	None	Omnivorous diet	FALSE	TRUE	Male	FALSE	FALSE	TRUE	FALSE	FALSE	FALSE	FALSE	TRUE	Never	Weekly	Never	Several times weekly	Daily	Never
B18012032	18	Control (disease status)	More than 200000	Drinking water is bottled & Drinking water is filtered	0	TRUE	FALSE	TRUE	FALSE	FALSE	FALSE	FALSE	FALSE	FALSE	0	1	0	0	0	0	0	0	TRUE	FALSE	FALSE	3	Tends to have normal bowel function	1	TRUE	Caucasian	None	Omnivorous diet	FALSE	FALSE	Female	FALSE	FALSE	FALSE	FALSE	FALSE	FALSE	FALSE	TRUE	Never	Rarely	Weekly	Several times weekly	Daily	Never
B18012033	18	Case (disease status)	More than 200000	Drinking water is bottled & Drinking water is filtered	0	TRUE	FALSE	TRUE	FALSE	FALSE	FALSE	FALSE	FALSE	FALSE	0	1	0	0	0	0	0	0	TRUE	FALSE	FALSE	3	Tends to have normal bowel function	1	TRUE	Caucasian	None	Omnivorous diet	FALSE	TRUE	Male	FALSE	FALSE	TRUE	FALSE	FALSE	FALSE	FALSE	TRUE	Never	Weekly	Never	Several times weekly	Daily	Never
B18012034	18	Control (disease status)	More than 200000	Drinking water is bottled & Drinking water is filtered	0	TRUE	FALSE	TRUE	FALSE	FALSE	FALSE	FALSE	FALSE	FALSE	0	1	0	0	0	0	0	0	TRUE	FALSE	FALSE	3	Tends to have normal bowel function	1	TRUE	Caucasian	None	Omnivorous diet	FALSE	FALSE	Female	FALSE	FALSE	FALSE	FALSE	FALSE	FALSE	FALSE	TRUE	Never	Rarely	Weekly	Several times weekly	Daily	Never
B18012035	19	Case (disease status)	150001-200000	Drinking water is filtered	0	TRUE	FALSE	TRUE	FALSE	FALSE	FALSE	FALSE	FALSE	FALSE	0	1	0	0	0	0	0	0	TRUE	TRUE	FALSE	3	Tends to have normal bowel function	1	TRUE	Caucasian	None	Omnivorous/avoids red meat diet	FALSE	FALSE	Male	FALSE	FALSE	FALSE	FALSE	FALSE	FALSE	FALSE	FALSE	Weekly	Never	Several times weekly	Several times weekly	Weekly	Several times weekly
B18012036	19	Control (disease status)	150001-200000	Drinking water is filtered	0	TRUE	FALSE	TRUE	FALSE	FALSE	FALSE	FALSE	FALSE	FALSE	0	1	0	0	0	0	0	0	TRUE	TRUE	FALSE	3	Tends to have normal bowel function	2	TRUE	Caucasian	None	Omnivorous/avoids red meat diet	FALSE	FALSE	Female	FALSE	FALSE	FALSE	FALSE	FALSE	FALSE	FALSE	FALSE	Several times weekly	Never	Several times weekly	Several times weekly	Several times weekly	Weekly
B18012037	19	Case (disease status)	150001-200000	Drinking water is filtered	0	TRUE	FALSE	TRUE	FALSE	FALSE	FALSE	FALSE	FALSE	FALSE	0	1	0	0	0	0	0	0	TRUE	TRUE	FALSE	3	Tends to have normal bowel function	1	TRUE	Caucasian	None	Omnivorous/avoids red meat diet	FALSE	FALSE	Male	FALSE	FALSE	FALSE	FALSE	FALSE	FALSE	FALSE	FALSE	Weekly	Never	Several times weekly	Several times weekly	Weekly	Several times weekly
B18012038	19	Control (disease status)	150001-200000	Drinking water is filtered	0	TRUE	FALSE	TRUE	FALSE	FALSE	FALSE	TRUE	FALSE	FALSE	0	1	0	0	0	0	0	0	TRUE	TRUE	FALSE	3	Tends to have normal bowel function	2	TRUE	Caucasian	None	Omnivorous/avoids red meat diet	FALSE	FALSE	Female	FALSE	FALSE	FALSE	FALSE	FALSE	FALSE	FALSE	FALSE	Several times weekly	Never	Several times weekly	Several times weekly	Several times weekly	Weekly
B18012039	19	Case (disease status)	150001-200000	Drinking water is filtered	0	TRUE	FALSE	TRUE	FALSE	FALSE	FALSE	FALSE	FALSE	FALSE	0	1	0	0	0	0	0	0	TRUE	TRUE	FALSE	3	Tends to have normal bowel function	1	TRUE	Caucasian	None	Omnivorous/avoids red meat diet	FALSE	FALSE	Male	FALSE	FALSE	FALSE	FALSE	FALSE	FALSE	FALSE	FALSE	Weekly	Never	Several times weekly	Several times weekly	Weekly	Several times weekly
B18012040	19	Control (disease status)	150001-200000	Drinking water is filtered	0	TRUE	FALSE	TRUE	FALSE	FALSE	FALSE	FALSE	FALSE	FALSE	0	1	0	0	0	0	0	0	TRUE	TRUE	FALSE	3	Tends to have normal bowel function	2	TRUE	Caucasian	None	Omnivorous/avoids red meat diet	FALSE	FALSE	Female	FALSE	FALSE	FALSE	FALSE	FALSE	FALSE	FALSE	FALSE	Several times weekly	Never	Several times weekly	Several times weekly	Several times weekly	Weekly
B18012041	20	Case (disease status)	40001-80000	Drinking water is filtered	0	TRUE	TRUE	FALSE	TRUE	FALSE	FALSE	FALSE	FALSE	FALSE	1	0	4	0	0	0	0	0	TRUE	FALSE	FALSE	3	NA	Less than 1	FALSE	Caucasian	None	Omnivorous diet	FALSE	FALSE	Male	FALSE	FALSE	FALSE	FALSE	FALSE	FALSE	FALSE	FALSE	Several times weekly	Rarely	Several times weekly	Daily	Daily	Never
B18012042	20	Control (disease status)	40001-80000	Drinking water is filtered	0	TRUE	TRUE	FALSE	TRUE	FALSE	FALSE	FALSE	FALSE	FALSE	1	0	4	0	0	0	0	0	TRUE	FALSE	FALSE	3	Tends to have normal bowel function	1	FALSE	Caucasian	None	Omnivorous diet	FALSE	FALSE	Female	FALSE	FALSE	FALSE	FALSE	FALSE	FALSE	FALSE	FALSE	Several times weekly	Never	Weekly	Daily	Daily	Never
B18012043	20	Case (disease status)	40001-80000	Drinking water is filtered	0	TRUE	TRUE	FALSE	TRUE	FALSE	FALSE	FALSE	FALSE	FALSE	1	0	4	0	0	0	0	0	TRUE	FALSE	FALSE	3	NA	Less than 1	FALSE	Caucasian	None	Omnivorous diet	FALSE	FALSE	Male	FALSE	FALSE	FALSE	FALSE	FALSE	FALSE	FALSE	FALSE	Several times weekly	Rarely	Several times weekly	Daily	Daily	Never
B18012044	20	Control (disease status)	40001-80000	Drinking water is filtered	0	TRUE	TRUE	FALSE	TRUE	FALSE	FALSE	FALSE	FALSE	FALSE	1	0	4	0	0	0	0	0	TRUE	FALSE	FALSE	3	Tends to have normal bowel function	1	FALSE	Caucasian	None	Omnivorous diet	FALSE	FALSE	Female	FALSE	FALSE	FALSE	FALSE	FALSE	FALSE	FALSE	FALSE	Several times weekly	Never	Weekly	Daily	Daily	Never
B18012045	20	Case (disease status)	40001-80000	Drinking water is filtered	0	TRUE	TRUE	FALSE	TRUE	FALSE	FALSE	FALSE	FALSE	FALSE	1	0	4	0	0	0	0	0	TRUE	FALSE	FALSE	3	NA	Less than 1	FALSE	Caucasian	None	Omnivorous diet	FALSE	FALSE	Male	FALSE	FALSE	FALSE	FALSE	FALSE	FALSE	FALSE	FALSE	Several times weekly	Rarely	Several times weekly	Daily	Daily	Never
B18012046	20	Control (disease status)	40001-80000	Drinking water is filtered	0	TRUE	TRUE	FALSE	TRUE	FALSE	FALSE	FALSE	FALSE	FALSE	1	0	4	0	0	0	0	0	TRUE	FALSE	FALSE	3	Tends to have normal bowel function	1	FALSE	Caucasian	None	Omnivorous diet	FALSE	FALSE	Female	FALSE	FALSE	FALSE	FALSE	FALSE	FALSE	FALSE	FALSE	Several times weekly	Never	Weekly	Daily	Daily	Never
B18012047	21	Case (disease status)	20001-40000	Drinking water from city	0	FALSE	FALSE	FALSE	FALSE	FALSE	FALSE	FALSE	FALSE	FALSE	0	0	0	0	0	0	0	0	FALSE	FALSE	FALSE	3	Tends to have normal bowel function	1	FALSE	Caucasian	None	Vegetarian diet	FALSE	FALSE	Female	FALSE	FALSE	FALSE	FALSE	FALSE	FALSE	FALSE	FALSE	Daily	Never	Several times weekly	Daily	Daily	Rarely
B18012048	21	Control (disease status)	20001-40000	Drinking water from city	0	FALSE	FALSE	FALSE	FALSE	FALSE	FALSE	FALSE	FALSE	FALSE	0	0	0	0	0	0	0	0	FALSE	FALSE	FALSE	3	Tends to have normal bowel function	1	FALSE	Caucasian	None	Vegetarian diet	FALSE	FALSE	Male	FALSE	FALSE	FALSE	FALSE	FALSE	FALSE	FALSE	FALSE	Several times weekly	Never	Several times weekly	Daily	Daily	Rarely
B18012049	21	Case (disease status)	20001-40000	Drinking water from city	0	FALSE	FALSE	FALSE	FALSE	FALSE	FALSE	FALSE	FALSE	FALSE	0	0	0	0	0	0	0	0	FALSE	FALSE	FALSE	3	Tends to have normal bowel function	1	FALSE	Caucasian	None	Vegetarian diet	FALSE	FALSE	Female	FALSE	FALSE	FALSE	FALSE	FALSE	FALSE	FALSE	FALSE	Daily	Never	Several times weekly	Daily	Daily	Rarely
B18012050	21	Control (disease status)	20001-40000	Drinking water from city	0	FALSE	FALSE	FALSE	FALSE	FALSE	FALSE	FALSE	FALSE	FALSE	0	0	0	0	0	0	0	0	FALSE	FALSE	FALSE	3	Tends to have normal bowel function	1	FALSE	Caucasian	None	Vegetarian diet	FALSE	FALSE	Male	FALSE	FALSE	FALSE	FALSE	FALSE	FALSE	FALSE	FALSE	Several times weekly	Never	Several times weekly	Daily	Daily	Rarely
B18012051	21	Case (disease status)	20001-40000	Drinking water from city	0	FALSE	FALSE	FALSE	FALSE	FALSE	FALSE	FALSE	FALSE	FALSE	0	0	0	0	0	0	0	0	FALSE	FALSE	FALSE	3	Tends to have normal bowel function	1	FALSE	Caucasian	None	Vegetarian diet	FALSE	FALSE	Female	FALSE	FALSE	FALSE	FALSE	FALSE	FALSE	FALSE	FALSE	Daily	Never	Several times weekly	Daily	Daily	Rarely
B18012052	21	Control (disease status)	20001-40000	Drinking water from city	0	FALSE	FALSE	FALSE	FALSE	FALSE	FALSE	FALSE	FALSE	FALSE	0	0	0	0	0	0	0	0	FALSE	FALSE	FALSE	3	Tends to have normal bowel function	1	FALSE	Caucasian	None	Vegetarian diet	FALSE	FALSE	Male	FALSE	FALSE	FALSE	FALSE	FALSE	FALSE	FALSE	FALSE	Several times weekly	Never	Several times weekly	Daily	Daily	Rarely
B18012053	22	Case (disease status)	80001-150001	Drinking water from city	0	FALSE	FALSE	FALSE	FALSE	FALSE	FALSE	FALSE	FALSE	FALSE	0	0	0	0	0	0	0	0	FALSE	FALSE	FALSE	3	Tends to have constipation	1	TRUE	Caucasian & Indian (subcontinent) race	Dairy food	Omnivorous/avoids red meat diet	FALSE	TRUE	Male	FALSE	FALSE	TRUE	FALSE	FALSE	FALSE	FALSE	FALSE	Weekly	Never	Never	Daily	Rarely	Weekly
B18012054	22	Control (disease status)	80001-150001	Drinking water from city	0	FALSE	FALSE	FALSE	FALSE	FALSE	FALSE	FALSE	FALSE	FALSE	0	0	0	0	0	0	0	0	FALSE	FALSE	FALSE	3	Tends to have normal bowel function	1	FALSE	Caucasian & Indian (subcontinent) race	None	Omnivorous diet	FALSE	FALSE	Male	FALSE	FALSE	FALSE	FALSE	FALSE	FALSE	FALSE	FALSE	Weekly	Never	Daily	Several times weekly	Daily	Rarely
B18012055	22	Case (disease status)	80001-150001	Drinking water from city	0	FALSE	FALSE	FALSE	FALSE	FALSE	FALSE	FALSE	FALSE	FALSE	0	0	0	0	0	0	0	0	FALSE	FALSE	FALSE	3	Tends to have constipation	1	TRUE	Caucasian & Indian (subcontinent) race	Dairy food	Omnivorous/avoids red meat diet	FALSE	TRUE	Male	FALSE	FALSE	TRUE	FALSE	FALSE	FALSE	FALSE	FALSE	Weekly	Never	Never	Daily	Rarely	Weekly
B18012056	22	Control (disease status)	80001-150001	Drinking water from city	0	FALSE	FALSE	FALSE	FALSE	FALSE	FALSE	FALSE	FALSE	FALSE	0	0	0	0	0	0	0	0	FALSE	FALSE	FALSE	3	Tends to have normal bowel function	1	FALSE	Caucasian & Indian (subcontinent) race	None	Omnivorous diet	FALSE	FALSE	Male	FALSE	FALSE	FALSE	FALSE	FALSE	FALSE	FALSE	FALSE	Weekly	Never	Daily	Several times weekly	Daily	Rarely
B18012057	22	Case (disease status)	80001-150001	Drinking water from city	0	FALSE	FALSE	FALSE	FALSE	FALSE	FALSE	FALSE	FALSE	FALSE	0	0	0	0	0	0	0	0	FALSE	FALSE	FALSE	3	Tends to have constipation	1	TRUE	Caucasian & Indian (subcontinent) race	Dairy food	Omnivorous/avoids red meat diet	FALSE	TRUE	Male	FALSE	FALSE	TRUE	FALSE	FALSE	FALSE	FALSE	FALSE	Weekly	Never	Never	Daily	Rarely	Weekly
B18012058	22	Control (disease status)	80001-150001	Drinking water from city	0	FALSE	FALSE	FALSE	FALSE	FALSE	FALSE	FALSE	FALSE	FALSE	0	0	0	0	0	0	0	0	FALSE	FALSE	FALSE	3	Tends to have normal bowel function	1	FALSE	Caucasian & Indian (subcontinent) race	None	Omnivorous diet	FALSE	FALSE	Male	FALSE	FALSE	FALSE	FALSE	FALSE	FALSE	FALSE	FALSE	Weekly	Never	Daily	Several times weekly	Daily	Rarely
B18012059	25	Case (disease status)	80001-150001	Drinking water from city & Drinking water is bottled & Drinking water is filtered	0	TRUE	TRUE	FALSE	FALSE	FALSE	FALSE	FALSE	FALSE	FALSE	1	0	0	0	0	0	0	0	TRUE	FALSE	TRUE	0	Tends to have diarrhea	3	FALSE	Caucasian	None	Omnivorous diet	FALSE	TRUE	Male	TRUE	FALSE	FALSE	FALSE	FALSE	FALSE	FALSE	FALSE	Weekly	Never	Daily	Never	Several times weekly	Daily
B18012060	25	Control (disease status)	80001-150001	Drinking water from city & Drinking water is bottled & Drinking water is filtered	0	TRUE	TRUE	FALSE	FALSE	FALSE	FALSE	FALSE	FALSE	FALSE	1	0	0	0	0	0	0	0	TRUE	FALSE	FALSE	3	Tends to have constipation	2	FALSE	Caucasian	None	Omnivorous diet	FALSE	FALSE	Female	FALSE	FALSE	FALSE	FALSE	FALSE	FALSE	FALSE	FALSE	Weekly	Never	Daily	Weekly	Several times weekly	Daily
B18012061	25	Case (disease status)	80001-150001	Drinking water from city & Drinking water is bottled & Drinking water is filtered	0	TRUE	TRUE	FALSE	FALSE	FALSE	FALSE	FALSE	FALSE	FALSE	1	0	0	0	0	0	0	0	TRUE	FALSE	TRUE	0	Tends to have diarrhea	3	FALSE	Caucasian	None	Omnivorous diet	FALSE	TRUE	Male	TRUE	FALSE	FALSE	FALSE	FALSE	FALSE	FALSE	FALSE	Weekly	Never	Daily	Never	Several times weekly	Daily
B18012062	25	Control (disease status)	80001-150001	Drinking water from city & Drinking water is bottled & Drinking water is filtered	0	TRUE	TRUE	FALSE	FALSE	FALSE	FALSE	FALSE	FALSE	FALSE	1	0	0	0	0	0	0	0	TRUE	FALSE	FALSE	3	Tends to have constipation	2	FALSE	Caucasian	None	Omnivorous diet	FALSE	FALSE	Female	FALSE	FALSE	FALSE	FALSE	FALSE	FALSE	FALSE	FALSE	Weekly	Never	Daily	Weekly	Several times weekly	Daily
B18012063	25	Case (disease status)	80001-150001	Drinking water from city & Drinking water is bottled & Drinking water is filtered	0	TRUE	TRUE	FALSE	FALSE	FALSE	FALSE	FALSE	FALSE	FALSE	1	0	0	0	0	0	0	0	TRUE	FALSE	TRUE	0	Tends to have diarrhea	3	FALSE	Caucasian	None	Omnivorous diet	FALSE	TRUE	Male	TRUE	FALSE	FALSE	FALSE	FALSE	FALSE	FALSE	FALSE	Weekly	Never	Daily	Never	Several times weekly	Daily
B18012064	25	Control (disease status)	80001-150001	Drinking water from city & Drinking water is bottled & Drinking water is filtered	0	TRUE	TRUE	FALSE	FALSE	FALSE	FALSE	FALSE	FALSE	FALSE	1	0	0	0	0	0	0	0	TRUE	FALSE	FALSE	3	Tends to have constipation	2	FALSE	Caucasian	None	Omnivorous diet	FALSE	FALSE	Female	FALSE	FALSE	FALSE	FALSE	FALSE	FALSE	FALSE	FALSE	Weekly	Never	Daily	Weekly	Several times weekly	Daily
B18012065	28	Case (disease status)	More than 200000	Drinking water from city	0	FALSE	FALSE	FALSE	FALSE	FALSE	FALSE	FALSE	FALSE	FALSE	0	0	0	0	0	0	0	0	FALSE	FALSE	FALSE	3	Tends to have normal bowel function	1	FALSE	Caucasian	None	Omnivorous diet	FALSE	FALSE	Male	FALSE	FALSE	FALSE	FALSE	FALSE	FALSE	FALSE	TRUE	Never	Never	Never	Never	Daily	Never
B18012066	28	Control (disease status)	More than 200000	Drinking water from city	0	FALSE	FALSE	FALSE	FALSE	FALSE	FALSE	FALSE	FALSE	FALSE	0	0	0	0	0	0	0	0	FALSE	FALSE	FALSE	3	Tends to have normal bowel function	2	FALSE	Caucasian	None	Omnivorous diet	FALSE	FALSE	Male	FALSE	FALSE	FALSE	FALSE	FALSE	FALSE	FALSE	FALSE	Daily	Rarely	Daily	Daily	Daily	Several times weekly
B18012067	28	Case (disease status)	More than 200000	Drinking water from city	0	FALSE	FALSE	FALSE	FALSE	FALSE	FALSE	FALSE	FALSE	FALSE	0	0	0	0	0	0	0	0	FALSE	FALSE	FALSE	3	Tends to have normal bowel function	1	FALSE	Caucasian	None	Omnivorous diet	FALSE	FALSE	Male	FALSE	FALSE	FALSE	FALSE	FALSE	FALSE	FALSE	TRUE	Never	Never	Never	Never	Daily	Never
B18012068	28	Control (disease status)	More than 200000	Drinking water from city	0	FALSE	FALSE	FALSE	FALSE	FALSE	FALSE	FALSE	FALSE	FALSE	0	0	0	0	0	0	0	0	FALSE	FALSE	FALSE	3	Tends to have normal bowel function	2	FALSE	Caucasian	None	Omnivorous diet	FALSE	FALSE	Male	FALSE	FALSE	FALSE	FALSE	FALSE	FALSE	FALSE	FALSE	Daily	Rarely	Daily	Daily	Daily	Several times weekly
B18012069	28	Case (disease status)	More than 200000	Drinking water from city	0	FALSE	FALSE	FALSE	FALSE	FALSE	FALSE	FALSE	FALSE	FALSE	0	0	0	0	0	0	0	0	FALSE	FALSE	FALSE	3	Tends to have normal bowel function	1	FALSE	Caucasian	None	Omnivorous diet	FALSE	FALSE	Male	FALSE	FALSE	FALSE	FALSE	FALSE	FALSE	FALSE	TRUE	Never	Never	Never	Never	Daily	Never
B18012070	28	Control (disease status)	More than 200000	Drinking water from city	0	FALSE	FALSE	FALSE	FALSE	FALSE	FALSE	FALSE	FALSE	FALSE	0	0	0	0	0	0	0	0	FALSE	FALSE	FALSE	3	Tends to have normal bowel function	2	FALSE	Caucasian	None	Omnivorous diet	FALSE	FALSE	Male	FALSE	FALSE	FALSE	FALSE	FALSE	FALSE	FALSE	FALSE	Daily	Rarely	Daily	Daily	Daily	Several times weekly
B18012089	37	Case (disease status)	80001-150001	Drinking water from well	0	FALSE	FALSE	FALSE	FALSE	FALSE	FALSE	FALSE	FALSE	FALSE	0	0	0	0	0	0	0	0	FALSE	FALSE	FALSE	3	Tends to have diarrhea	4	FALSE	Caucasian	None	Omnivorous/avoids red meat diet	FALSE	TRUE	Male	TRUE	FALSE	FALSE	FALSE	FALSE	FALSE	FALSE	FALSE	Daily	Never	Never	Daily	Never	Daily
B18012090	37	Control (disease status)	80001-150001	Drinking water from well	0	FALSE	FALSE	FALSE	FALSE	FALSE	FALSE	FALSE	FALSE	FALSE	0	0	0	0	0	0	0	0	FALSE	FALSE	FALSE	3	Tends to have normal bowel function	1	FALSE	Caucasian	None	Omnivorous/avoids red meat diet	FALSE	FALSE	Female	FALSE	FALSE	FALSE	FALSE	FALSE	FALSE	FALSE	FALSE	Daily	Never	Never	Daily	Weekly	Daily
B18012091	37	Case (disease status)	80001-150001	Drinking water from well	0	FALSE	FALSE	FALSE	FALSE	FALSE	FALSE	FALSE	FALSE	FALSE	0	0	0	0	0	0	0	0	FALSE	FALSE	FALSE	3	Tends to have diarrhea	4	FALSE	Caucasian	None	Omnivorous/avoids red meat diet	FALSE	TRUE	Male	TRUE	FALSE	FALSE	FALSE	FALSE	FALSE	FALSE	FALSE	Daily	Never	Never	Daily	Never	Daily
B18012092	37	Control (disease status)	80001-150001	Drinking water from well	0	FALSE	FALSE	FALSE	FALSE	FALSE	FALSE	FALSE	FALSE	FALSE	0	0	0	0	0	0	0	0	FALSE	FALSE	FALSE	3	Tends to have normal bowel function	1	FALSE	Caucasian	None	Omnivorous/avoids red meat diet	FALSE	FALSE	Female	FALSE	FALSE	FALSE	FALSE	FALSE	FALSE	FALSE	FALSE	Daily	Never	Never	Daily	Weekly	Daily
B18012093	37	Case (disease status)	80001-150001	Drinking water from well	0	FALSE	FALSE	FALSE	FALSE	FALSE	FALSE	FALSE	FALSE	FALSE	0	0	0	0	0	0	0	0	FALSE	FALSE	FALSE	3	Tends to have diarrhea	4	FALSE	Caucasian	None	Omnivorous/avoids red meat diet	FALSE	TRUE	Male	TRUE	FALSE	FALSE	FALSE	FALSE	FALSE	FALSE	FALSE	Daily	Never	Never	Daily	Never	Daily
B18012094	37	Control (disease status)	80001-150001	Drinking water from well	0	FALSE	FALSE	FALSE	FALSE	FALSE	FALSE	FALSE	FALSE	FALSE	0	0	0	0	0	0	0	0	FALSE	FALSE	FALSE	3	Tends to have normal bowel function	1	FALSE	Caucasian	None	Omnivorous/avoids red meat diet	FALSE	FALSE	Female	FALSE	FALSE	FALSE	FALSE	FALSE	FALSE	FALSE	FALSE	Daily	Never	Never	Daily	Weekly	Daily
B18012123	43	Case (disease status)	NA	Drinking water from city	0	TRUE	TRUE	FALSE	FALSE	FALSE	FALSE	FALSE	FALSE	FALSE	1	0	0	0	0	0	0	0	TRUE	FALSE	FALSE	3	Tends to have diarrhea	Less than 1	TRUE	Caucasian	None	Omnivorous diet	FALSE	FALSE	Male	FALSE	FALSE	FALSE	FALSE	FALSE	FALSE	FALSE	FALSE	Several times weekly	Never	Daily	Daily	Daily	Weekly
B18012124	43	Control (disease status)	NA	Drinking water from city	0	TRUE	TRUE	FALSE	FALSE	FALSE	FALSE	FALSE	FALSE	FALSE	1	0	0	0	0	0	0	0	TRUE	FALSE	FALSE	3	Tends to have normal bowel function	2	TRUE	Caucasian	None	Omnivorous diet	FALSE	FALSE	Male	FALSE	FALSE	FALSE	FALSE	FALSE	FALSE	FALSE	FALSE	Daily	Never	Weekly	Daily	Daily	Rarely
B18012125	43	Control (disease status)	NA	Drinking water from city	0	TRUE	TRUE	FALSE	FALSE	FALSE	FALSE	FALSE	FALSE	FALSE	1	0	0	0	0	0	0	0	TRUE	FALSE	FALSE	3	Tends to have normal bowel function	2	TRUE	Caucasian	None	Omnivorous diet	FALSE	FALSE	Male	FALSE	FALSE	FALSE	FALSE	FALSE	FALSE	FALSE	FALSE	Daily	Never	Weekly	Daily	Daily	Rarely
B18012126	43	Case (disease status)	NA	Drinking water from city	0	TRUE	TRUE	FALSE	FALSE	FALSE	FALSE	FALSE	FALSE	FALSE	1	0	0	0	0	0	0	0	TRUE	FALSE	FALSE	3	Tends to have diarrhea	Less than 1	TRUE	Caucasian	None	Omnivorous diet	FALSE	FALSE	Male	FALSE	FALSE	FALSE	FALSE	FALSE	FALSE	FALSE	FALSE	Several times weekly	Never	Daily	Daily	Daily	Weekly
B18012127	43	Case (disease status)	NA	Drinking water from city	0	TRUE	TRUE	FALSE	FALSE	FALSE	FALSE	FALSE	FALSE	FALSE	1	0	0	0	0	0	0	0	TRUE	FALSE	FALSE	3	Tends to have diarrhea	Less than 1	TRUE	Caucasian	None	Omnivorous diet	FALSE	FALSE	Male	FALSE	FALSE	FALSE	FALSE	FALSE	FALSE	FALSE	FALSE	Several times weekly	Never	Daily	Daily	Daily	Weekly
B18012128	43	Control (disease status)	NA	Drinking water from city	0	TRUE	TRUE	FALSE	FALSE	FALSE	FALSE	FALSE	FALSE	FALSE	1	0	0	0	0	0	0	0	TRUE	FALSE	FALSE	3	Tends to have normal bowel function	2	TRUE	Caucasian	None	Omnivorous diet	FALSE	FALSE	Male	FALSE	FALSE	FALSE	FALSE	FALSE	FALSE	FALSE	FALSE	Daily	Never	Weekly	Daily	Daily	Rarely
B18012129	44	Case (disease status)	40001-80000	Drinking water from city & Drinking water is bottled & Drinking water is filtered	0	TRUE	TRUE	TRUE	FALSE	FALSE	FALSE	FALSE	FALSE	FALSE	2	0	0	0	0	0	0	0	TRUE	TRUE	FALSE	3	Tends to have constipation	Less than 1	TRUE	Caucasian	None	Omnivorous diet	FALSE	TRUE	Male	FALSE	TRUE	FALSE	FALSE	FALSE	FALSE	FALSE	FALSE	Several times weekly	Never	Daily	Never	Daily	Rarely
B18012130	44	Control (disease status)	40001-80000	Drinking water from city & Drinking water is bottled & Drinking water is filtered	0	TRUE	TRUE	TRUE	FALSE	FALSE	FALSE	FALSE	FALSE	FALSE	2	0	0	0	0	0	0	0	TRUE	TRUE	FALSE	3	Tends to have normal bowel function	1	TRUE	Caucasian	None	Omnivorous diet	FALSE	FALSE	Male	FALSE	FALSE	FALSE	FALSE	FALSE	FALSE	FALSE	FALSE	Weekly	Never	Never	Daily	Daily	Rarely
B18012131	44	Case (disease status)	40001-80000	Drinking water from city & Drinking water is bottled & Drinking water is filtered	0	TRUE	TRUE	TRUE	FALSE	FALSE	FALSE	FALSE	FALSE	FALSE	2	0	0	0	0	0	0	0	TRUE	TRUE	FALSE	3	Tends to have constipation	Less than 1	TRUE	Caucasian	None	Omnivorous diet	FALSE	TRUE	Male	FALSE	TRUE	FALSE	FALSE	FALSE	FALSE	FALSE	FALSE	Several times weekly	Never	Daily	Never	Daily	Rarely
B18012132	44	Control (disease status)	40001-80000	Drinking water from city & Drinking water is bottled & Drinking water is filtered	0	TRUE	TRUE	TRUE	FALSE	FALSE	FALSE	FALSE	FALSE	FALSE	2	0	0	0	0	0	0	0	TRUE	TRUE	FALSE	3	Tends to have normal bowel function	1	TRUE	Caucasian	None	Omnivorous diet	FALSE	FALSE	Male	FALSE	FALSE	FALSE	FALSE	FALSE	FALSE	FALSE	FALSE	Weekly	Never	Never	Daily	Daily	Rarely
B18012133	44	Case (disease status)	40001-80000	Drinking water from city & Drinking water is bottled & Drinking water is filtered	0	TRUE	TRUE	TRUE	FALSE	FALSE	FALSE	FALSE	FALSE	FALSE	2	0	0	0	0	0	0	0	TRUE	TRUE	FALSE	3	Tends to have constipation	Less than 1	TRUE	Caucasian	None	Omnivorous diet	FALSE	TRUE	Male	FALSE	TRUE	FALSE	FALSE	FALSE	FALSE	FALSE	FALSE	Several times weekly	Never	Daily	Never	Daily	Rarely
B18012134	44	Control (disease status)	40001-80000	Drinking water from city & Drinking water is bottled & Drinking water is filtered	0	TRUE	TRUE	TRUE	FALSE	FALSE	FALSE	FALSE	FALSE	FALSE	2	0	0	0	0	0	0	0	TRUE	TRUE	FALSE	3	Tends to have normal bowel function	1	TRUE	Caucasian	None	Omnivorous diet	FALSE	FALSE	Male	FALSE	FALSE	FALSE	FALSE	FALSE	FALSE	FALSE	FALSE	Weekly	Never	Never	Daily	Daily	Rarely
B18012135	45	Case (disease status)	40001-80000	Drinking water is filtered	0	FALSE	FALSE	FALSE	FALSE	FALSE	FALSE	FALSE	FALSE	FALSE	0	0	0	0	0	0	0	0	FALSE	FALSE	FALSE	3	Tends to have constipation	Less than 1	FALSE	Hispanic	None	Omnivorous diet	FALSE	FALSE	Male	FALSE	FALSE	FALSE	FALSE	FALSE	FALSE	FALSE	FALSE	Rarely	Never	Several times weekly	Rarely	Several times weekly	Weekly
B18012136	45	Control (disease status)	40001-80000	Drinking water is filtered	0	FALSE	FALSE	FALSE	FALSE	FALSE	FALSE	FALSE	FALSE	FALSE	0	0	0	0	0	0	0	0	FALSE	FALSE	FALSE	3	Tends to have normal bowel function	1	TRUE	Hispanic	None	Omnivorous diet	FALSE	FALSE	Male	FALSE	FALSE	FALSE	FALSE	FALSE	FALSE	FALSE	FALSE	Weekly	Never	Several times weekly	Several times weekly	Several times weekly	Weekly
B18012137	45	Case (disease status)	40001-80000	Drinking water is filtered	0	FALSE	FALSE	FALSE	FALSE	FALSE	FALSE	FALSE	FALSE	FALSE	0	0	0	0	0	0	0	0	FALSE	FALSE	FALSE	3	Tends to have constipation	Less than 1	FALSE	Hispanic	None	Omnivorous diet	FALSE	FALSE	Male	FALSE	FALSE	FALSE	FALSE	FALSE	FALSE	FALSE	FALSE	Rarely	Never	Several times weekly	Rarely	Several times weekly	Weekly
B18012138	45	Control (disease status)	40001-80000	Drinking water is filtered	0	FALSE	FALSE	FALSE	FALSE	FALSE	FALSE	FALSE	FALSE	FALSE	0	0	0	0	0	0	0	0	FALSE	FALSE	FALSE	3	Tends to have normal bowel function	1	TRUE	Hispanic	None	Omnivorous diet	FALSE	FALSE	Male	FALSE	FALSE	FALSE	FALSE	FALSE	FALSE	FALSE	FALSE	Weekly	Never	Several times weekly	Several times weekly	Several times weekly	Weekly
B18012139	45	Case (disease status)	40001-80000	Drinking water is filtered	0	FALSE	FALSE	FALSE	FALSE	FALSE	FALSE	FALSE	FALSE	FALSE	0	0	0	0	0	0	0	0	FALSE	FALSE	FALSE	3	Tends to have constipation	Less than 1	FALSE	Hispanic	None	Omnivorous diet	FALSE	FALSE	Male	FALSE	FALSE	FALSE	FALSE	FALSE	FALSE	FALSE	FALSE	Rarely	Never	Several times weekly	Rarely	Several times weekly	Weekly
B18012140	45	Control (disease status)	40001-80000	Drinking water is filtered	0	FALSE	FALSE	FALSE	FALSE	FALSE	FALSE	FALSE	FALSE	FALSE	0	0	0	0	0	0	0	0	FALSE	FALSE	FALSE	3	Tends to have normal bowel function	1	TRUE	Hispanic	None	Omnivorous diet	FALSE	FALSE	Male	FALSE	FALSE	FALSE	FALSE	FALSE	FALSE	FALSE	FALSE	Weekly	Never	Several times weekly	Several times weekly	Several times weekly	Weekly
B18012165	50	Case (disease status)	150001-200000	Drinking water is filtered	0	FALSE	FALSE	FALSE	FALSE	FALSE	FALSE	FALSE	FALSE	FALSE	0	0	0	0	0	0	0	0	FALSE	FALSE	FALSE	3	Tends to have normal bowel function	1	FALSE	Asian race	None	Omnivorous diet	FALSE	FALSE	Male	FALSE	FALSE	FALSE	FALSE	FALSE	FALSE	FALSE	FALSE	Several times weekly	Several times weekly	Daily	Several times weekly	Daily	Never
B18012166	50	Control (disease status)	150001-200000	Drinking water is filtered	0	FALSE	FALSE	FALSE	FALSE	FALSE	FALSE	FALSE	FALSE	FALSE	0	0	0	0	0	0	0	0	FALSE	FALSE	FALSE	3	Tends to have normal bowel function	1	FALSE	Asian race	None	Omnivorous diet	FALSE	FALSE	Female	FALSE	FALSE	FALSE	FALSE	FALSE	FALSE	FALSE	FALSE	Several times weekly	Rarely	Daily	Several times weekly	Daily	Never
B18012167	50	Case (disease status)	150001-200000	Drinking water is filtered	0	FALSE	FALSE	FALSE	FALSE	FALSE	FALSE	FALSE	FALSE	FALSE	0	0	0	0	0	0	0	0	FALSE	FALSE	FALSE	3	Tends to have normal bowel function	1	FALSE	Asian race	None	Omnivorous diet	FALSE	FALSE	Male	FALSE	FALSE	FALSE	FALSE	FALSE	FALSE	FALSE	FALSE	Several times weekly	Several times weekly	Daily	Several times weekly	Daily	Never
B18012168	50	Control (disease status)	150001-200000	Drinking water is filtered	0	FALSE	FALSE	FALSE	FALSE	FALSE	FALSE	FALSE	FALSE	FALSE	0	0	0	0	0	0	0	0	FALSE	FALSE	FALSE	3	Tends to have normal bowel function	1	FALSE	Asian race	None	Omnivorous diet	FALSE	FALSE	Female	FALSE	FALSE	FALSE	FALSE	FALSE	FALSE	FALSE	FALSE	Several times weekly	Rarely	Daily	Several times weekly	Daily	Never
B18012169	50	Case (disease status)	150001-200000	Drinking water is filtered	0	FALSE	FALSE	FALSE	FALSE	FALSE	FALSE	FALSE	FALSE	FALSE	0	0	0	0	0	0	0	0	FALSE	FALSE	FALSE	3	Tends to have normal bowel function	1	FALSE	Asian race	None	Omnivorous diet	FALSE	FALSE	Male	FALSE	FALSE	FALSE	FALSE	FALSE	FALSE	FALSE	FALSE	Several times weekly	Several times weekly	Daily	Several times weekly	Daily	Never
B18012170	50	Control (disease status)	150001-200000	Drinking water is filtered	0	FALSE	FALSE	FALSE	FALSE	FALSE	FALSE	FALSE	FALSE	FALSE	0	0	0	0	0	0	0	0	FALSE	FALSE	FALSE	3	Tends to have normal bowel function	1	FALSE	Asian race	None	Omnivorous diet	FALSE	FALSE	Female	FALSE	FALSE	FALSE	FALSE	FALSE	FALSE	FALSE	FALSE	Several times weekly	Rarely	Daily	Several times weekly	Daily	Never
B18012171	53	Case (disease status)	80001-150001	Drinking water from city	0	TRUE	TRUE	FALSE	FALSE	FALSE	FALSE	FALSE	FALSE	FALSE	2	0	0	0	0	0	0	0	TRUE	TRUE	TRUE	1	Tends to have normal bowel function	1	FALSE	Caucasian	None	Omnivorous diet	FALSE	FALSE	Male	FALSE	FALSE	FALSE	FALSE	FALSE	FALSE	FALSE	FALSE	Daily	Never	Daily	Weekly	Daily	Never
B18012172	53	Control (disease status)	80001-150001	Drinking water from city	0	TRUE	TRUE	FALSE	FALSE	FALSE	FALSE	FALSE	FALSE	FALSE	2	0	0	0	0	0	0	0	TRUE	TRUE	TRUE	1	Tends to have normal bowel function	1	FALSE	Caucasian	None	Omnivorous diet	FALSE	FALSE	Male	FALSE	FALSE	FALSE	FALSE	FALSE	FALSE	FALSE	FALSE	Daily	Never	Daily	Daily	Daily	Never
B18012173	53	Case (disease status)	80001-150001	Drinking water from city	0	TRUE	TRUE	FALSE	FALSE	FALSE	FALSE	FALSE	FALSE	FALSE	2	0	0	0	0	0	0	0	TRUE	TRUE	TRUE	1	Tends to have normal bowel function	1	FALSE	Caucasian	None	Omnivorous diet	FALSE	FALSE	Male	FALSE	FALSE	FALSE	FALSE	FALSE	FALSE	FALSE	FALSE	Daily	Never	Daily	Weekly	Daily	Never
B18012174	53	Control (disease status)	80001-150001	Drinking water from city	0	TRUE	TRUE	FALSE	FALSE	FALSE	FALSE	FALSE	FALSE	FALSE	2	0	0	0	0	0	0	0	TRUE	TRUE	TRUE	1	Tends to have normal bowel function	1	FALSE	Caucasian	None	Omnivorous diet	FALSE	FALSE	Male	FALSE	FALSE	FALSE	FALSE	FALSE	FALSE	FALSE	FALSE	Daily	Never	Daily	Daily	Daily	Never
B18012175	53	Case (disease status)	80001-150001	Drinking water from city	0	TRUE	TRUE	FALSE	FALSE	FALSE	FALSE	FALSE	FALSE	FALSE	2	0	0	0	0	0	0	0	TRUE	TRUE	TRUE	1	Tends to have normal bowel function	1	FALSE	Caucasian	None	Omnivorous diet	FALSE	FALSE	Male	FALSE	FALSE	FALSE	FALSE	FALSE	FALSE	FALSE	FALSE	Daily	Never	Daily	Weekly	Daily	Never
B18012176	53	Control (disease status)	80001-150001	Drinking water from city	0	TRUE	TRUE	FALSE	FALSE	FALSE	FALSE	FALSE	FALSE	FALSE	2	0	0	0	0	0	0	0	TRUE	TRUE	TRUE	1	Tends to have normal bowel function	1	FALSE	Caucasian	None	Omnivorous diet	FALSE	FALSE	Male	FALSE	FALSE	FALSE	FALSE	FALSE	FALSE	FALSE	FALSE	Daily	Never	Daily	Daily	Daily	Never
B18012177	54	Case (disease status)	80001-150001	Drinking water from city	0	TRUE	FALSE	TRUE	TRUE	FALSE	FALSE	FALSE	FALSE	FALSE	0	1	6	0	0	0	0	0	TRUE	FALSE	FALSE	3	Tends to have diarrhea	2	FALSE	Caucasian	None	Omnivorous diet	FALSE	FALSE	Male	FALSE	FALSE	FALSE	FALSE	FALSE	FALSE	FALSE	TRUE	Daily	Never	Never	Daily	Daily	Weekly
B18012178	54	Control (disease status)	80001-150001	Drinking water from city	0	TRUE	FALSE	TRUE	TRUE	FALSE	FALSE	FALSE	FALSE	FALSE	0	1	6	0	0	0	0	0	TRUE	FALSE	FALSE	3	Tends to have normal bowel function	2	FALSE	Caucasian	None	Omnivorous diet	FALSE	FALSE	Female	FALSE	FALSE	FALSE	FALSE	FALSE	FALSE	FALSE	FALSE	Several times weekly	Never	Several times weekly	Several times weekly	Daily	Rarely
B18012179	54	Case (disease status)	80001-150001	Drinking water from city	0	TRUE	FALSE	TRUE	TRUE	FALSE	FALSE	FALSE	FALSE	FALSE	0	1	6	0	0	0	0	0	TRUE	FALSE	FALSE	3	Tends to have diarrhea	2	FALSE	Caucasian	None	Omnivorous diet	FALSE	FALSE	Male	FALSE	FALSE	FALSE	FALSE	FALSE	FALSE	FALSE	TRUE	Daily	Never	Never	Daily	Daily	Weekly
B18012180	54	Control (disease status)	80001-150001	Drinking water from city	0	TRUE	FALSE	TRUE	TRUE	FALSE	FALSE	FALSE	FALSE	FALSE	0	1	6	0	0	0	0	0	TRUE	FALSE	FALSE	3	Tends to have normal bowel function	2	FALSE	Caucasian	None	Omnivorous diet	FALSE	FALSE	Female	FALSE	FALSE	FALSE	FALSE	FALSE	FALSE	FALSE	FALSE	Several times weekly	Never	Several times weekly	Several times weekly	Daily	Rarely
B18012181	54	Case (disease status)	80001-150001	Drinking water from city	0	TRUE	FALSE	TRUE	TRUE	FALSE	FALSE	FALSE	FALSE	FALSE	0	1	6	0	0	0	0	0	TRUE	FALSE	FALSE	3	Tends to have diarrhea	2	FALSE	Caucasian	None	Omnivorous diet	FALSE	FALSE	Male	FALSE	FALSE	FALSE	FALSE	FALSE	FALSE	FALSE	TRUE	Daily	Never	Never	Daily	Daily	Weekly
B18012182	54	Control (disease status)	80001-150001	Drinking water from city	0	TRUE	FALSE	TRUE	TRUE	FALSE	FALSE	FALSE	FALSE	FALSE	0	1	6	0	0	0	0	0	TRUE	FALSE	FALSE	3	Tends to have normal bowel function	2	FALSE	Caucasian	None	Omnivorous diet	FALSE	FALSE	Female	FALSE	FALSE	FALSE	FALSE	FALSE	FALSE	FALSE	FALSE	Several times weekly	Never	Several times weekly	Several times weekly	Daily	Rarely
B18012183	55	Case (disease status)	150001-200000	Drinking water from city & Drinking water is filtered	0	TRUE	TRUE	FALSE	FALSE	FALSE	FALSE	FALSE	FALSE	FALSE	1	0	0	0	0	0	0	0	TRUE	TRUE	FALSE	3	Tends to have normal bowel function	1	FALSE	Caucasian	None	Pescetarian diet	FALSE	FALSE	Male	FALSE	FALSE	FALSE	FALSE	FALSE	FALSE	FALSE	TRUE	Weekly	Weekly	Never	Several times weekly	Daily	Never
B18012184	55	Control (disease status)	150001-200000	Drinking water from city & Drinking water is filtered	0	TRUE	TRUE	FALSE	FALSE	FALSE	FALSE	FALSE	FALSE	FALSE	1	0	0	0	0	0	0	0	TRUE	TRUE	FALSE	3	Tends to have normal bowel function	1	FALSE	Caucasian	None	Omnivorous diet	FALSE	FALSE	Female	FALSE	FALSE	FALSE	FALSE	FALSE	FALSE	FALSE	FALSE	Weekly	Never	Daily	Several times weekly	Daily	Rarely
B18012185	55	Case (disease status)	150001-200000	Drinking water from city & Drinking water is filtered	0	TRUE	TRUE	FALSE	FALSE	FALSE	FALSE	FALSE	FALSE	FALSE	1	0	0	0	0	0	0	0	TRUE	TRUE	FALSE	3	Tends to have normal bowel function	1	FALSE	Caucasian	None	Pescetarian diet	FALSE	FALSE	Male	FALSE	FALSE	FALSE	FALSE	FALSE	FALSE	FALSE	TRUE	Weekly	Weekly	Never	Several times weekly	Daily	Never
B18012186	55	Control (disease status)	150001-200000	Drinking water from city & Drinking water is filtered	0	TRUE	TRUE	FALSE	FALSE	FALSE	FALSE	FALSE	FALSE	FALSE	1	0	0	0	0	0	0	0	TRUE	TRUE	FALSE	3	Tends to have normal bowel function	1	FALSE	Caucasian	None	Omnivorous diet	FALSE	FALSE	Female	FALSE	FALSE	FALSE	FALSE	FALSE	FALSE	FALSE	FALSE	Weekly	Never	Daily	Several times weekly	Daily	Rarely
B18012187	55	Case (disease status)	150001-200000	Drinking water from city & Drinking water is filtered	0	TRUE	TRUE	FALSE	FALSE	FALSE	FALSE	FALSE	FALSE	FALSE	1	0	0	0	0	0	0	0	TRUE	TRUE	FALSE	3	Tends to have normal bowel function	1	FALSE	Caucasian	None	Pescetarian diet	FALSE	FALSE	Male	FALSE	FALSE	FALSE	FALSE	FALSE	FALSE	FALSE	TRUE	Weekly	Weekly	Never	Several times weekly	Daily	Never
B18012188	55	Control (disease status)	150001-200000	Drinking water from city & Drinking water is filtered	0	TRUE	TRUE	FALSE	FALSE	FALSE	FALSE	FALSE	FALSE	FALSE	1	0	0	0	0	0	0	0	TRUE	TRUE	FALSE	3	Tends to have normal bowel function	1	FALSE	Caucasian	None	Omnivorous diet	FALSE	FALSE	Female	FALSE	FALSE	FALSE	FALSE	FALSE	FALSE	FALSE	FALSE	Weekly	Never	Daily	Several times weekly	Daily	Rarely
B18012195	60	Case (disease status)	150001-200000	Drinking water from city & Drinking water is filtered	0	FALSE	FALSE	FALSE	FALSE	FALSE	FALSE	FALSE	FALSE	FALSE	0	0	0	0	0	0	0	0	FALSE	FALSE	FALSE	3	Tends to have normal bowel function	2	FALSE	Caucasian	None	Omnivorous diet	TRUE	TRUE	Male	TRUE	FALSE	FALSE	FALSE	FALSE	FALSE	FALSE	TRUE	Several times weekly	Never	Never	Daily	Several times weekly	Daily
B18012196	60	Control (disease status)	150001-200000	Drinking water from city & Drinking water is filtered	0	FALSE	FALSE	FALSE	FALSE	FALSE	FALSE	FALSE	FALSE	FALSE	0	0	0	0	0	0	0	0	FALSE	FALSE	FALSE	3	Tends to have normal bowel function	3	FALSE	Caucasian	Coconut	Omnivorous diet	TRUE	TRUE	Male	TRUE	FALSE	FALSE	FALSE	FALSE	FALSE	FALSE	TRUE	Daily	Never	Never	Daily	Several times weekly	Several times weekly
B18012197	60	Case (disease status)	150001-200000	Drinking water from city & Drinking water is filtered	0	FALSE	FALSE	FALSE	FALSE	FALSE	FALSE	FALSE	FALSE	FALSE	0	0	0	0	0	0	0	0	FALSE	FALSE	FALSE	3	Tends to have normal bowel function	2	FALSE	Caucasian	None	Omnivorous diet	TRUE	TRUE	Male	TRUE	FALSE	FALSE	FALSE	FALSE	FALSE	FALSE	TRUE	Several times weekly	Never	Never	Daily	Several times weekly	Daily
B18012198	60	Control (disease status)	150001-200000	Drinking water from city & Drinking water is filtered	0	FALSE	FALSE	FALSE	FALSE	FALSE	FALSE	FALSE	FALSE	FALSE	0	0	0	0	0	0	0	0	FALSE	FALSE	FALSE	3	Tends to have normal bowel function	3	FALSE	Caucasian	Coconut	Omnivorous diet	TRUE	TRUE	Male	TRUE	FALSE	FALSE	FALSE	FALSE	FALSE	FALSE	TRUE	Daily	Never	Never	Daily	Several times weekly	Several times weekly
B18012199	60	Case (disease status)	150001-200000	Drinking water from city & Drinking water is filtered	0	FALSE	FALSE	FALSE	FALSE	FALSE	FALSE	FALSE	FALSE	FALSE	0	0	0	0	0	0	0	0	FALSE	FALSE	FALSE	3	Tends to have normal bowel function	2	FALSE	Caucasian	None	Omnivorous diet	TRUE	TRUE	Male	TRUE	FALSE	FALSE	FALSE	FALSE	FALSE	FALSE	TRUE	Several times weekly	Never	Never	Daily	Several times weekly	Daily
B18012200	60	Control (disease status)	150001-200000	Drinking water from city & Drinking water is filtered	0	FALSE	FALSE	FALSE	FALSE	FALSE	FALSE	FALSE	FALSE	FALSE	0	0	0	0	0	0	0	0	FALSE	FALSE	FALSE	3	Tends to have normal bowel function	3	FALSE	Caucasian	Coconut	Omnivorous diet	TRUE	TRUE	Male	TRUE	FALSE	FALSE	FALSE	FALSE	FALSE	FALSE	TRUE	Daily	Never	Never	Daily	Several times weekly	Several times weekly
B18012207	62	Case (disease status)	40001-80000	Drinking water from city	0	FALSE	FALSE	FALSE	FALSE	FALSE	FALSE	FALSE	FALSE	FALSE	0	0	0	0	0	0	0	0	FALSE	FALSE	TRUE	3	Tends to have normal bowel function	1	FALSE	Caucasian	None	Omnivorous diet	FALSE	FALSE	Male	FALSE	FALSE	FALSE	FALSE	FALSE	FALSE	FALSE	TRUE	Several times weekly	Never	Never	Daily	Daily	Rarely
B18012208	62	Control (disease status)	40001-80000	Drinking water from city	0	FALSE	FALSE	FALSE	FALSE	FALSE	FALSE	FALSE	FALSE	FALSE	0	0	0	0	0	0	0	0	FALSE	FALSE	FALSE	3	Tends to have normal bowel function	1	FALSE	Caucasian	None	Omnivorous diet	FALSE	FALSE	Male	FALSE	FALSE	FALSE	FALSE	FALSE	FALSE	FALSE	FALSE	Daily	Never	Weekly	Daily	Several times weekly	Rarely
B18012209	62	Case (disease status)	40001-80000	Drinking water from city	0	FALSE	FALSE	FALSE	FALSE	FALSE	FALSE	FALSE	FALSE	FALSE	0	0	0	0	0	0	0	0	FALSE	FALSE	TRUE	3	Tends to have normal bowel function	1	FALSE	Caucasian	None	Omnivorous diet	FALSE	FALSE	Male	FALSE	FALSE	FALSE	FALSE	FALSE	FALSE	FALSE	TRUE	Several times weekly	Never	Never	Daily	Daily	Rarely
B18012210	62	Control (disease status)	40001-80000	Drinking water from city	0	FALSE	FALSE	FALSE	FALSE	FALSE	FALSE	FALSE	FALSE	FALSE	0	0	0	0	0	0	0	0	FALSE	FALSE	FALSE	3	Tends to have normal bowel function	1	FALSE	Caucasian	None	Omnivorous diet	FALSE	FALSE	Male	FALSE	FALSE	FALSE	FALSE	FALSE	FALSE	FALSE	FALSE	Daily	Never	Weekly	Daily	Several times weekly	Rarely
B18012211	62	Case (disease status)	40001-80000	Drinking water from city	0	FALSE	FALSE	FALSE	FALSE	FALSE	FALSE	FALSE	FALSE	FALSE	0	0	0	0	0	0	0	0	FALSE	FALSE	TRUE	3	Tends to have normal bowel function	1	FALSE	Caucasian	None	Omnivorous diet	FALSE	FALSE	Male	FALSE	FALSE	FALSE	FALSE	FALSE	FALSE	FALSE	TRUE	Several times weekly	Never	Never	Daily	Daily	Rarely
B18012212	62	Control (disease status)	40001-80000	Drinking water from city	0	FALSE	FALSE	FALSE	FALSE	FALSE	FALSE	FALSE	FALSE	FALSE	0	0	0	0	0	0	0	0	FALSE	FALSE	FALSE	3	Tends to have normal bowel function	1	FALSE	Caucasian	None	Omnivorous diet	FALSE	FALSE	Male	FALSE	FALSE	FALSE	FALSE	FALSE	FALSE	FALSE	FALSE	Daily	Never	Weekly	Daily	Several times weekly	Rarely
B18012215	65	Case (disease status)	80001-150001	Drinking water from city	0	TRUE	TRUE	TRUE	FALSE	FALSE	FALSE	FALSE	FALSE	FALSE	1	2	0	0	0	0	0	0	TRUE	TRUE	TRUE	0.5	Tends to have constipation	Less than 1	FALSE	Caucasian & Asian race	None	Omnivorous diet	FALSE	TRUE	Male	FALSE	TRUE	FALSE	FALSE	FALSE	FALSE	TRUE	FALSE	Weekly	Never	Never	Several times weekly	Daily	Never
B18012216	65	Control (disease status)	80001-150001	Drinking water from city	0	TRUE	TRUE	TRUE	FALSE	FALSE	FALSE	FALSE	FALSE	FALSE	1	2	0	0	0	0	0	0	TRUE	TRUE	TRUE	0.5	Tends to have normal bowel function	2	FALSE	Caucasian & Asian race	None	Omnivorous/avoids red meat diet	FALSE	FALSE	Female	FALSE	FALSE	FALSE	FALSE	FALSE	FALSE	FALSE	FALSE	Weekly	Never	Never	Several times weekly	Daily	Never
B18012217	65	Case (disease status)	80001-150001	Drinking water from city	0	TRUE	TRUE	TRUE	FALSE	FALSE	FALSE	FALSE	FALSE	FALSE	1	2	0	0	0	0	0	0	TRUE	TRUE	TRUE	0.5	Tends to have constipation	Less than 1	FALSE	Caucasian & Asian race	None	Omnivorous diet	FALSE	TRUE	Male	FALSE	TRUE	FALSE	FALSE	FALSE	FALSE	TRUE	FALSE	Weekly	Never	Never	Several times weekly	Daily	Never
B18012218	65	Control (disease status)	80001-150001	Drinking water from city	0	TRUE	TRUE	TRUE	FALSE	FALSE	FALSE	FALSE	FALSE	FALSE	1	2	0	0	0	0	0	0	TRUE	TRUE	TRUE	0.5	Tends to have normal bowel function	2	FALSE	Caucasian & Asian race	None	Omnivorous/avoids red meat diet	FALSE	FALSE	Female	FALSE	FALSE	FALSE	FALSE	FALSE	FALSE	FALSE	FALSE	Weekly	Never	Never	Several times weekly	Daily	Never
B18012219	67	Case (disease status)	40001-80000	Drinking water from well	0	TRUE	TRUE	TRUE	TRUE	FALSE	FALSE	FALSE	FALSE	FALSE	2	1	5	0	0	0	0	0	TRUE	TRUE	FALSE	3	Tends to have diarrhea	2	TRUE	Caucasian	None	Omnivorous diet	FALSE	TRUE	Male	TRUE	FALSE	FALSE	FALSE	FALSE	FALSE	FALSE	TRUE	Never	Rarely	Rarely	Several times weekly	Daily	Rarely
B18012220	67	Control (disease status)	40001-80000	Drinking water from well	0	TRUE	TRUE	TRUE	TRUE	FALSE	FALSE	FALSE	FALSE	FALSE	2	1	5	0	0	0	0	0	TRUE	TRUE	FALSE	3	Tends to have normal bowel function	1	TRUE	Caucasian	None	Omnivorous diet	FALSE	FALSE	Female	FALSE	FALSE	FALSE	FALSE	FALSE	FALSE	FALSE	FALSE	Several times weekly	Rarely	Weekly	Several times weekly	Daily	Rarely
B18012221	67	Case (disease status)	40001-80000	Drinking water from well	0	TRUE	TRUE	TRUE	TRUE	FALSE	FALSE	FALSE	FALSE	FALSE	2	1	5	0	0	0	0	0	TRUE	TRUE	FALSE	3	Tends to have diarrhea	2	TRUE	Caucasian	None	Omnivorous diet	FALSE	TRUE	Male	TRUE	FALSE	FALSE	FALSE	FALSE	FALSE	FALSE	TRUE	Never	Rarely	Rarely	Several times weekly	Daily	Rarely
B18012222	67	Control (disease status)	40001-80000	Drinking water from well	0	TRUE	TRUE	TRUE	TRUE	FALSE	FALSE	FALSE	FALSE	FALSE	2	1	5	0	0	0	0	0	TRUE	TRUE	FALSE	3	Tends to have normal bowel function	1	TRUE	Caucasian	None	Omnivorous diet	FALSE	FALSE	Female	FALSE	FALSE	FALSE	FALSE	FALSE	FALSE	FALSE	FALSE	Several times weekly	Rarely	Weekly	Several times weekly	Daily	Rarely
B18012223	67	Case (disease status)	40001-80000	Drinking water from well	0	TRUE	TRUE	TRUE	TRUE	FALSE	FALSE	FALSE	FALSE	FALSE	2	1	5	0	0	0	0	0	TRUE	TRUE	FALSE	3	Tends to have diarrhea	2	TRUE	Caucasian	None	Omnivorous diet	FALSE	TRUE	Male	TRUE	FALSE	FALSE	FALSE	FALSE	FALSE	FALSE	TRUE	Never	Rarely	Rarely	Several times weekly	Daily	Rarely
B18012224	67	Control (disease status)	40001-80000	Drinking water from well	0	TRUE	TRUE	TRUE	TRUE	FALSE	FALSE	FALSE	FALSE	FALSE	2	1	5	0	0	0	0	0	TRUE	TRUE	FALSE	3	Tends to have normal bowel function	1	TRUE	Caucasian	None	Omnivorous diet	FALSE	FALSE	Female	FALSE	FALSE	FALSE	FALSE	FALSE	FALSE	FALSE	FALSE	Several times weekly	Rarely	Weekly	Several times weekly	Daily	Rarely
B18012225	69	Case (disease status)	80001-150001	Drinking water from well	0	TRUE	TRUE	FALSE	FALSE	FALSE	FALSE	FALSE	FALSE	FALSE	1	0	0	0	0	0	0	0	TRUE	FALSE	TRUE	1	Tends to have constipation	Less than 1	TRUE	Caucasian	None	Omnivorous diet	FALSE	TRUE	Female	TRUE	FALSE	FALSE	FALSE	FALSE	FALSE	FALSE	FALSE	Never	Never	Several times weekly	Never	Daily	Never
B18012226	69	Control (disease status)	80001-150001	Drinking water from well	0	TRUE	TRUE	FALSE	FALSE	FALSE	FALSE	FALSE	FALSE	FALSE	1	0	0	0	0	0	0	0	TRUE	FALSE	FALSE	3	Tends to have normal bowel function	1	TRUE	Caucasian	None	Omnivorous diet	FALSE	FALSE	Male	FALSE	FALSE	FALSE	FALSE	FALSE	FALSE	FALSE	FALSE	Weekly	Several times weekly	Several times weekly	Several times weekly	Several times weekly	Rarely
B18012227	69	Case (disease status)	80001-150001	Drinking water from well	0	TRUE	TRUE	FALSE	FALSE	FALSE	FALSE	FALSE	FALSE	FALSE	1	0	0	0	0	0	0	0	TRUE	FALSE	TRUE	1	Tends to have constipation	Less than 1	TRUE	Caucasian	None	Omnivorous diet	FALSE	TRUE	Female	TRUE	FALSE	FALSE	FALSE	FALSE	FALSE	FALSE	FALSE	Never	Never	Several times weekly	Never	Daily	Never
B18012228	69	Control (disease status)	80001-150001	Drinking water from well	0	TRUE	TRUE	FALSE	FALSE	FALSE	FALSE	FALSE	FALSE	FALSE	1	0	0	0	0	0	0	0	TRUE	FALSE	FALSE	3	Tends to have normal bowel function	1	TRUE	Caucasian	None	Omnivorous diet	FALSE	FALSE	Male	FALSE	FALSE	FALSE	FALSE	FALSE	FALSE	FALSE	FALSE	Weekly	Several times weekly	Several times weekly	Several times weekly	Several times weekly	Rarely
B18012229	69	Case (disease status)	80001-150001	Drinking water from well	0	TRUE	TRUE	FALSE	FALSE	FALSE	FALSE	FALSE	FALSE	FALSE	1	0	0	0	0	0	0	0	TRUE	FALSE	TRUE	1	Tends to have constipation	Less than 1	TRUE	Caucasian	None	Omnivorous diet	FALSE	TRUE	Female	TRUE	FALSE	FALSE	FALSE	FALSE	FALSE	FALSE	FALSE	Never	Never	Several times weekly	Never	Daily	Never
B18012230	69	Control (disease status)	80001-150001	Drinking water from well	0	TRUE	TRUE	FALSE	FALSE	FALSE	FALSE	FALSE	FALSE	FALSE	1	0	0	0	0	0	0	0	TRUE	FALSE	FALSE	3	Tends to have normal bowel function	1	TRUE	Caucasian	None	Omnivorous diet	FALSE	FALSE	Male	FALSE	FALSE	FALSE	FALSE	FALSE	FALSE	FALSE	FALSE	Weekly	Several times weekly	Several times weekly	Several times weekly	Several times weekly	Rarely
B18012231	71	Case (disease status)	80001-150001	Drinking water is bottled	0	TRUE	FALSE	TRUE	FALSE	FALSE	FALSE	FALSE	FALSE	FALSE	0	2	0	0	0	0	0	0	TRUE	TRUE	FALSE	3	Tends to have normal bowel function	1	TRUE	Asian race	None	Omnivorous/avoids red meat diet	FALSE	FALSE	Male	FALSE	FALSE	FALSE	FALSE	FALSE	FALSE	FALSE	FALSE	Rarely	Rarely	Daily	Rarely	Daily	Weekly
B18012232	71	Control (disease status)	80001-150001	Drinking water is bottled	0	TRUE	FALSE	TRUE	FALSE	FALSE	FALSE	FALSE	FALSE	FALSE	0	2	0	0	0	0	0	0	TRUE	TRUE	FALSE	3	Tends to have normal bowel function	1	TRUE	Asian race	None	Omnivorous diet	FALSE	FALSE	Female	FALSE	FALSE	FALSE	FALSE	FALSE	FALSE	FALSE	FALSE	Weekly	Rarely	Daily	Rarely	Daily	Weekly
B18012233	71	Case (disease status)	80001-150001	Drinking water is bottled	0	TRUE	FALSE	TRUE	FALSE	FALSE	FALSE	FALSE	FALSE	FALSE	0	2	0	0	0	0	0	0	TRUE	TRUE	FALSE	3	Tends to have normal bowel function	1	TRUE	Asian race	None	Omnivorous/avoids red meat diet	FALSE	FALSE	Male	FALSE	FALSE	FALSE	FALSE	FALSE	FALSE	FALSE	FALSE	Rarely	Rarely	Daily	Rarely	Daily	Weekly
B18012234	71	Control (disease status)	80001-150001	Drinking water is bottled	0	TRUE	FALSE	TRUE	FALSE	FALSE	FALSE	FALSE	FALSE	FALSE	0	2	0	0	0	0	0	0	TRUE	TRUE	FALSE	3	Tends to have normal bowel function	1	TRUE	Asian race	None	Omnivorous diet	FALSE	FALSE	Female	FALSE	FALSE	FALSE	FALSE	FALSE	FALSE	FALSE	FALSE	Weekly	Rarely	Daily	Rarely	Daily	Weekly
B18012235	71	Case (disease status)	80001-150001	Drinking water is bottled	0	TRUE	FALSE	TRUE	FALSE	FALSE	FALSE	FALSE	FALSE	FALSE	0	2	0	0	0	0	0	0	TRUE	TRUE	FALSE	3	Tends to have normal bowel function	1	TRUE	Asian race	None	Omnivorous/avoids red meat diet	FALSE	FALSE	Male	FALSE	FALSE	FALSE	FALSE	FALSE	FALSE	FALSE	FALSE	Rarely	Rarely	Daily	Rarely	Daily	Weekly
B18012236	71	Control (disease status)	80001-150001	Drinking water is bottled	0	TRUE	FALSE	TRUE	FALSE	FALSE	FALSE	FALSE	FALSE	FALSE	0	2	0	0	0	0	0	0	TRUE	TRUE	FALSE	3	Tends to have normal bowel function	1	TRUE	Asian race	None	Omnivorous diet	FALSE	FALSE	Female	FALSE	FALSE	FALSE	FALSE	FALSE	FALSE	FALSE	FALSE	Weekly	Rarely	Daily	Rarely	Daily	Weekly
B18012255	75	Case (disease status)	150001-200000	Drinking water from city & Drinking water is filtered	0	TRUE	TRUE	FALSE	FALSE	FALSE	FALSE	FALSE	FALSE	FALSE	1	0	0	0	0	0	0	0	TRUE	FALSE	FALSE	3	Tends to have constipation	Less than 1	TRUE	Hispanic	None	Omnivorous diet	TRUE	TRUE	Male	TRUE	FALSE	FALSE	FALSE	FALSE	FALSE	FALSE	TRUE	Never	Never	Never	Daily	Daily	Never
B18012256	75	Control (disease status)	150001-200000	Drinking water from city & Drinking water is filtered	0	TRUE	TRUE	FALSE	FALSE	FALSE	FALSE	FALSE	FALSE	FALSE	1	0	0	0	0	0	0	0	TRUE	FALSE	FALSE	3	Tends to have normal bowel function	1	TRUE	Hispanic	None	Omnivorous diet	FALSE	FALSE	Female	FALSE	FALSE	FALSE	FALSE	FALSE	FALSE	FALSE	FALSE	Several times weekly	Never	Several times weekly	Daily	Daily	Never
B18012257	75	Case (disease status)	150001-200000	Drinking water from city & Drinking water is filtered	0	TRUE	TRUE	FALSE	FALSE	FALSE	FALSE	FALSE	FALSE	FALSE	1	0	0	0	0	0	0	0	TRUE	FALSE	FALSE	3	Tends to have constipation	Less than 1	TRUE	Hispanic	None	Omnivorous diet	TRUE	TRUE	Male	TRUE	FALSE	FALSE	FALSE	FALSE	FALSE	FALSE	TRUE	Never	Never	Never	Daily	Daily	Never
B18012258	75	Control (disease status)	150001-200000	Drinking water from city & Drinking water is filtered	0	TRUE	TRUE	FALSE	FALSE	FALSE	FALSE	FALSE	FALSE	FALSE	1	0	0	0	0	0	0	0	TRUE	FALSE	FALSE	3	Tends to have normal bowel function	1	TRUE	Hispanic	None	Omnivorous diet	FALSE	FALSE	Female	FALSE	FALSE	FALSE	FALSE	FALSE	FALSE	FALSE	FALSE	Several times weekly	Never	Several times weekly	Daily	Daily	Never
B18012259	75	Case (disease status)	150001-200000	Drinking water from city & Drinking water is filtered	0	TRUE	TRUE	FALSE	FALSE	FALSE	FALSE	FALSE	FALSE	FALSE	1	0	0	0	0	0	0	0	TRUE	FALSE	FALSE	3	Tends to have constipation	Less than 1	TRUE	Hispanic	None	Omnivorous diet	TRUE	TRUE	Male	TRUE	FALSE	FALSE	FALSE	FALSE	FALSE	FALSE	TRUE	Never	Never	Never	Daily	Daily	Never
B18012260	75	Control (disease status)	150001-200000	Drinking water from city & Drinking water is filtered	0	TRUE	TRUE	FALSE	FALSE	FALSE	FALSE	FALSE	FALSE	FALSE	1	0	0	0	0	0	0	0	TRUE	FALSE	FALSE	3	Tends to have normal bowel function	1	TRUE	Hispanic	None	Omnivorous diet	FALSE	FALSE	Female	FALSE	FALSE	FALSE	FALSE	FALSE	FALSE	FALSE	FALSE	Several times weekly	Never	Several times weekly	Daily	Daily	Never
B18012261	77	Case (disease status)	150001-200000	Drinking water is filtered	0	TRUE	FALSE	FALSE	TRUE	TRUE	FALSE	FALSE	FALSE	FALSE	0	0	20	6	0	0	0	0	TRUE	FALSE	FALSE	3	Tends to have normal bowel function	1	FALSE	Caucasian	None	Omnivorous diet	FALSE	FALSE	Male	FALSE	FALSE	FALSE	FALSE	FALSE	FALSE	FALSE	TRUE	Weekly	Rarely	Never	Daily	Daily	Never
B18012262	77	Control (disease status)	150001-200000	Drinking water is filtered	0	TRUE	FALSE	FALSE	TRUE	TRUE	FALSE	FALSE	FALSE	FALSE	0	0	20	6	0	0	0	0	TRUE	FALSE	FALSE	3	Tends to have normal bowel function	1	FALSE	Caucasian	None	Omnivorous diet	FALSE	FALSE	Female	FALSE	FALSE	FALSE	FALSE	FALSE	FALSE	FALSE	TRUE	Several times weekly	Rarely	Never	Daily	Daily	Never
B18012263	77	Case (disease status)	150001-200000	Drinking water is filtered	0	TRUE	FALSE	FALSE	TRUE	TRUE	FALSE	FALSE	FALSE	FALSE	0	0	20	6	0	0	0	0	TRUE	FALSE	FALSE	3	Tends to have normal bowel function	1	FALSE	Caucasian	None	Omnivorous diet	FALSE	FALSE	Male	FALSE	FALSE	FALSE	FALSE	FALSE	FALSE	FALSE	TRUE	Weekly	Rarely	Never	Daily	Daily	Never
B18012264	77	Control (disease status)	150001-200000	Drinking water is filtered	0	TRUE	FALSE	FALSE	TRUE	TRUE	FALSE	FALSE	FALSE	FALSE	0	0	20	6	0	0	0	0	TRUE	FALSE	FALSE	3	Tends to have normal bowel function	1	FALSE	Caucasian	None	Omnivorous diet	FALSE	FALSE	Female	FALSE	FALSE	FALSE	FALSE	FALSE	FALSE	FALSE	TRUE	Several times weekly	Rarely	Never	Daily	Daily	Never
B18012265	77	Case (disease status)	150001-200000	Drinking water is filtered	0	TRUE	FALSE	FALSE	TRUE	TRUE	FALSE	FALSE	FALSE	FALSE	0	0	20	6	0	0	0	0	TRUE	FALSE	FALSE	3	Tends to have normal bowel function	1	FALSE	Caucasian	None	Omnivorous diet	FALSE	FALSE	Male	FALSE	FALSE	FALSE	FALSE	FALSE	FALSE	FALSE	TRUE	Weekly	Rarely	Never	Daily	Daily	Never
B18012266	77	Control (disease status)	150001-200000	Drinking water is filtered	0	TRUE	FALSE	FALSE	TRUE	TRUE	FALSE	FALSE	FALSE	FALSE	0	0	20	6	0	0	0	0	TRUE	FALSE	FALSE	3	Tends to have normal bowel function	1	FALSE	Caucasian	None	Omnivorous diet	FALSE	FALSE	Female	FALSE	FALSE	FALSE	FALSE	FALSE	FALSE	FALSE	TRUE	Several times weekly	Rarely	Never	Daily	Daily	Never
B18012267	81	Case (disease status)	More than 200000	Drinking water from city & Drinking water is filtered	0	FALSE	FALSE	FALSE	FALSE	FALSE	FALSE	FALSE	FALSE	FALSE	0	0	0	0	0	0	0	0	FALSE	FALSE	FALSE	3	Tends to have constipation	5 or more	FALSE	Caucasian	None	Omnivorous diet	TRUE	TRUE	Male	TRUE	FALSE	FALSE	FALSE	FALSE	FALSE	FALSE	FALSE	Weekly	Rarely	Weekly	Daily	Several times weekly	Weekly
B18012268	81	Control (disease status)	More than 200000	Drinking water from city & Drinking water is filtered	0	FALSE	FALSE	FALSE	FALSE	FALSE	FALSE	FALSE	FALSE	FALSE	0	0	0	0	0	0	0	0	FALSE	FALSE	FALSE	3	Tends to have normal bowel function	2	FALSE	Caucasian	None	Omnivorous diet	FALSE	FALSE	Male	FALSE	FALSE	FALSE	FALSE	FALSE	FALSE	FALSE	FALSE	Weekly	Rarely	Weekly	Daily	Several times weekly	Weekly
B18012269	81	Case (disease status)	More than 200000	Drinking water from city & Drinking water is filtered	0	FALSE	FALSE	FALSE	FALSE	FALSE	FALSE	FALSE	FALSE	FALSE	0	0	0	0	0	0	0	0	FALSE	FALSE	FALSE	3	Tends to have constipation	5 or more	FALSE	Caucasian	None	Omnivorous diet	TRUE	TRUE	Male	TRUE	FALSE	FALSE	FALSE	FALSE	FALSE	FALSE	FALSE	Weekly	Rarely	Weekly	Daily	Several times weekly	Weekly
B18012270	81	Control (disease status)	More than 200000	Drinking water from city & Drinking water is filtered	0	FALSE	FALSE	FALSE	FALSE	FALSE	FALSE	FALSE	FALSE	FALSE	0	0	0	0	0	0	0	0	FALSE	FALSE	FALSE	3	Tends to have normal bowel function	2	FALSE	Caucasian	None	Omnivorous diet	FALSE	FALSE	Male	FALSE	FALSE	FALSE	FALSE	FALSE	FALSE	FALSE	FALSE	Weekly	Rarely	Weekly	Daily	Several times weekly	Weekly
B18012271	81	Case (disease status)	More than 200000	Drinking water from city & Drinking water is filtered	0	FALSE	FALSE	FALSE	FALSE	FALSE	FALSE	FALSE	FALSE	FALSE	0	0	0	0	0	0	0	0	FALSE	FALSE	FALSE	3	Tends to have constipation	5 or more	FALSE	Caucasian	None	Omnivorous diet	TRUE	TRUE	Male	TRUE	FALSE	FALSE	FALSE	FALSE	FALSE	FALSE	FALSE	Weekly	Rarely	Weekly	Daily	Several times weekly	Weekly
B18012272	81	Control (disease status)	More than 200000	Drinking water from city & Drinking water is filtered	0	FALSE	FALSE	FALSE	FALSE	FALSE	FALSE	FALSE	FALSE	FALSE	0	0	0	0	0	0	0	0	FALSE	FALSE	FALSE	3	Tends to have normal bowel function	2	FALSE	Caucasian	None	Omnivorous diet	FALSE	FALSE	Male	FALSE	FALSE	FALSE	FALSE	FALSE	FALSE	FALSE	FALSE	Weekly	Rarely	Weekly	Daily	Several times weekly	Weekly
B18012273	82	Case (disease status)	80001-150001	Drinking water from city	0	TRUE	TRUE	TRUE	FALSE	FALSE	FALSE	FALSE	FALSE	FALSE	1	1	0	0	0	0	0	0	TRUE	FALSE	TRUE	0	Tends to have normal bowel function	1	FALSE	Caucasian	None	Omnivorous/avoids red meat diet	FALSE	TRUE	Female	TRUE	FALSE	FALSE	FALSE	FALSE	FALSE	FALSE	FALSE	Never	Never	Weekly	Never	Never	Never
B18012274	82	Control (disease status)	80001-150001	Drinking water from city	0	TRUE	TRUE	TRUE	FALSE	FALSE	FALSE	FALSE	FALSE	FALSE	1	1	0	0	0	0	0	0	TRUE	FALSE	FALSE	3	Tends to have normal bowel function	1	FALSE	Caucasian	None	Omnivorous diet	FALSE	FALSE	Female	FALSE	FALSE	FALSE	FALSE	FALSE	FALSE	FALSE	FALSE	Weekly	Never	Rarely	Weekly	Daily	Weekly
B18012275	82	Case (disease status)	80001-150001	Drinking water from city	0	TRUE	TRUE	TRUE	FALSE	FALSE	FALSE	FALSE	FALSE	FALSE	1	1	0	0	0	0	0	0	TRUE	FALSE	TRUE	0	Tends to have normal bowel function	1	FALSE	Caucasian	None	Omnivorous/avoids red meat diet	FALSE	TRUE	Female	TRUE	FALSE	FALSE	FALSE	FALSE	FALSE	FALSE	FALSE	Never	Never	Weekly	Never	Never	Never
B18012276	82	Control (disease status)	80001-150001	Drinking water from city	0	TRUE	TRUE	TRUE	FALSE	FALSE	FALSE	FALSE	FALSE	FALSE	1	1	0	0	0	0	0	0	TRUE	FALSE	FALSE	3	Tends to have normal bowel function	1	FALSE	Caucasian	None	Omnivorous diet	FALSE	FALSE	Female	FALSE	FALSE	FALSE	FALSE	FALSE	FALSE	FALSE	FALSE	Weekly	Never	Rarely	Weekly	Daily	Weekly
B18012277	82	Case (disease status)	80001-150001	Drinking water from city	0	TRUE	TRUE	TRUE	FALSE	FALSE	FALSE	FALSE	FALSE	FALSE	1	1	0	0	0	0	0	0	TRUE	FALSE	TRUE	0	Tends to have normal bowel function	1	FALSE	Caucasian	None	Omnivorous/avoids red meat diet	FALSE	TRUE	Female	TRUE	FALSE	FALSE	FALSE	FALSE	FALSE	FALSE	FALSE	Never	Never	Weekly	Never	Never	Never
B18012278	82	Control (disease status)	80001-150001	Drinking water from city	0	TRUE	TRUE	TRUE	FALSE	FALSE	FALSE	FALSE	FALSE	FALSE	1	1	0	0	0	0	0	0	TRUE	FALSE	FALSE	3	Tends to have normal bowel function	1	FALSE	Caucasian	None	Omnivorous diet	FALSE	FALSE	Female	FALSE	FALSE	FALSE	FALSE	FALSE	FALSE	FALSE	FALSE	Weekly	Never	Rarely	Weekly	Daily	Weekly
B18012279	84	Case (disease status)	150001-200000	Drinking water is filtered	0	TRUE	TRUE	TRUE	FALSE	FALSE	FALSE	FALSE	FALSE	FALSE	1	1	0	0	0	0	0	0	TRUE	FALSE	FALSE	3	Tends to have constipation	Less than 1	FALSE	Caucasian	None	Omnivorous diet	FALSE	TRUE	Male	TRUE	FALSE	FALSE	FALSE	FALSE	FALSE	FALSE	TRUE	Never	Several times weekly	Never	Several times weekly	Daily	Never
B18012280	84	Control (disease status)	150001-200000	Drinking water is filtered	0	TRUE	TRUE	TRUE	FALSE	FALSE	FALSE	FALSE	FALSE	FALSE	1	1	0	0	0	0	0	0	TRUE	FALSE	FALSE	3	Tends to have normal bowel function	1	FALSE	Caucasian	None	Omnivorous diet	FALSE	FALSE	Female	FALSE	FALSE	FALSE	FALSE	FALSE	FALSE	FALSE	FALSE	Rarely	Never	Rarely	Several times weekly	Daily	Rarely
B18012281	84	Case (disease status)	150001-200000	Drinking water is filtered	0	TRUE	TRUE	TRUE	FALSE	FALSE	FALSE	FALSE	FALSE	FALSE	1	1	0	0	0	0	0	0	TRUE	FALSE	FALSE	3	Tends to have constipation	Less than 1	FALSE	Caucasian	None	Omnivorous diet	FALSE	TRUE	Male	TRUE	FALSE	FALSE	FALSE	FALSE	FALSE	FALSE	TRUE	Never	Several times weekly	Never	Several times weekly	Daily	Never
B18012282	84	Control (disease status)	150001-200000	Drinking water is filtered	0	TRUE	TRUE	TRUE	FALSE	FALSE	FALSE	FALSE	FALSE	FALSE	1	1	0	0	0	0	0	0	TRUE	FALSE	FALSE	3	Tends to have normal bowel function	1	FALSE	Caucasian	None	Omnivorous diet	FALSE	FALSE	Female	FALSE	FALSE	FALSE	FALSE	FALSE	FALSE	FALSE	FALSE	Rarely	Never	Rarely	Several times weekly	Daily	Rarely
B18012283	84	Case (disease status)	150001-200000	Drinking water is filtered	0	TRUE	TRUE	TRUE	FALSE	FALSE	FALSE	FALSE	FALSE	FALSE	1	1	0	0	0	0	0	0	TRUE	FALSE	FALSE	3	Tends to have constipation	Less than 1	FALSE	Caucasian	None	Omnivorous diet	FALSE	TRUE	Male	TRUE	FALSE	FALSE	FALSE	FALSE	FALSE	FALSE	TRUE	Never	Several times weekly	Never	Several times weekly	Daily	Never
B18012284	84	Control (disease status)	150001-200000	Drinking water is filtered	0	TRUE	TRUE	TRUE	FALSE	FALSE	FALSE	FALSE	FALSE	FALSE	1	1	0	0	0	0	0	0	TRUE	FALSE	FALSE	3	Tends to have normal bowel function	1	FALSE	Caucasian	None	Omnivorous diet	FALSE	FALSE	Female	FALSE	FALSE	FALSE	FALSE	FALSE	FALSE	FALSE	FALSE	Rarely	Never	Rarely	Several times weekly	Daily	Rarely
B18012285	86	Case (disease status)	20001-40000	Drinking water from city	0	FALSE	FALSE	FALSE	FALSE	FALSE	FALSE	FALSE	FALSE	FALSE	0	0	0	0	0	0	0	0	FALSE	FALSE	TRUE	0.5	Tends to have diarrhea	5 or more	TRUE	Caucasian & Hispanic	None	Vegetarian diet	FALSE	TRUE	Male	TRUE	TRUE	TRUE	TRUE	TRUE	FALSE	FALSE	FALSE	Several times weekly	Never	Rarely	Several times weekly	Never	Never
B18012286	86	Control (disease status)	20001-40000	Drinking water from city	0	FALSE	FALSE	FALSE	FALSE	FALSE	FALSE	FALSE	FALSE	FALSE	0	0	0	0	0	0	0	0	FALSE	FALSE	TRUE	0.5	Tends to have constipation	Less than 1	TRUE	Caucasian & Hispanic	None	Omnivorous diet	FALSE	TRUE	Male	TRUE	TRUE	TRUE	TRUE	TRUE	FALSE	FALSE	FALSE	NA	Never	Several times weekly	Several times weekly	Several times weekly	Rarely
B18012287	86	Case (disease status)	20001-40000	Drinking water from city	0	FALSE	FALSE	FALSE	FALSE	FALSE	FALSE	FALSE	FALSE	FALSE	0	0	0	0	0	0	0	0	FALSE	FALSE	TRUE	0.5	Tends to have diarrhea	5 or more	TRUE	Caucasian & Hispanic	None	Vegetarian diet	FALSE	TRUE	Male	TRUE	TRUE	TRUE	TRUE	TRUE	FALSE	FALSE	FALSE	Several times weekly	Never	Rarely	Several times weekly	Never	Never
B18012288	86	Control (disease status)	20001-40000	Drinking water from city	0	FALSE	FALSE	FALSE	FALSE	FALSE	FALSE	FALSE	FALSE	FALSE	0	0	0	0	0	0	0	0	FALSE	FALSE	TRUE	0.5	Tends to have constipation	Less than 1	TRUE	Caucasian & Hispanic	None	Omnivorous diet	FALSE	TRUE	Male	TRUE	TRUE	TRUE	TRUE	TRUE	FALSE	FALSE	FALSE	NA	Never	Several times weekly	Several times weekly	Several times weekly	Rarely
B18012289	86	Case (disease status)	20001-40000	Drinking water from city	0	FALSE	FALSE	FALSE	FALSE	FALSE	FALSE	FALSE	FALSE	FALSE	0	0	0	0	0	0	0	0	FALSE	FALSE	TRUE	0.5	Tends to have diarrhea	5 or more	TRUE	Caucasian & Hispanic	None	Vegetarian diet	FALSE	TRUE	Male	TRUE	TRUE	TRUE	TRUE	TRUE	FALSE	FALSE	FALSE	Several times weekly	Never	Rarely	Several times weekly	Never	Never
B18012290	86	Control (disease status)	20001-40000	Drinking water from city	0	FALSE	FALSE	FALSE	FALSE	FALSE	FALSE	FALSE	FALSE	FALSE	0	0	0	0	0	0	0	0	FALSE	FALSE	TRUE	0.5	Tends to have constipation	Less than 1	TRUE	Caucasian & Hispanic	None	Omnivorous diet	FALSE	TRUE	Male	TRUE	TRUE	TRUE	TRUE	TRUE	FALSE	FALSE	FALSE	NA	Never	Several times weekly	Several times weekly	Several times weekly	Rarely
B18012291	88	Case (disease status)	NA	Drinking water from city	0	FALSE	FALSE	FALSE	FALSE	FALSE	FALSE	FALSE	FALSE	FALSE	0	0	0	0	0	0	0	0	FALSE	FALSE	FALSE	3	Tends to have diarrhea	4	FALSE	Asian race	None	Omnivorous diet	TRUE	TRUE	Male	TRUE	TRUE	TRUE	TRUE	TRUE	FALSE	FALSE	FALSE	Never	Never	Never	Several times weekly	Several times weekly	Rarely
B18012292	88	Control (disease status)	NA	Drinking water from city	0	FALSE	FALSE	FALSE	FALSE	FALSE	FALSE	FALSE	FALSE	FALSE	0	0	0	0	0	0	0	0	FALSE	FALSE	FALSE	3	Tends to have normal bowel function	1	FALSE	Asian race	None	Omnivorous diet	FALSE	FALSE	Female	FALSE	FALSE	FALSE	FALSE	FALSE	FALSE	FALSE	FALSE	Never	Rarely	Daily	Daily	Weekly	Several times weekly
B18012293	88	Case (disease status)	NA	Drinking water from city	0	FALSE	FALSE	FALSE	FALSE	FALSE	FALSE	FALSE	FALSE	FALSE	0	0	0	0	0	0	0	0	FALSE	FALSE	FALSE	3	Tends to have diarrhea	4	FALSE	Asian race	None	Omnivorous diet	TRUE	TRUE	Male	TRUE	TRUE	TRUE	TRUE	TRUE	FALSE	FALSE	FALSE	Never	Never	Never	Several times weekly	Several times weekly	Rarely
B18012294	88	Control (disease status)	NA	Drinking water from city	0	FALSE	FALSE	FALSE	FALSE	FALSE	FALSE	FALSE	FALSE	FALSE	0	0	0	0	0	0	0	0	FALSE	FALSE	FALSE	3	Tends to have normal bowel function	1	FALSE	Asian race	None	Omnivorous diet	FALSE	FALSE	Female	FALSE	FALSE	FALSE	FALSE	FALSE	FALSE	FALSE	FALSE	Never	Rarely	Daily	Daily	Weekly	Several times weekly
B18012295	88	Case (disease status)	NA	Drinking water from city	0	FALSE	FALSE	FALSE	FALSE	FALSE	FALSE	FALSE	FALSE	FALSE	0	0	0	0	0	0	0	0	FALSE	FALSE	FALSE	3	Tends to have diarrhea	4	FALSE	Asian race	None	Omnivorous diet	TRUE	TRUE	Male	TRUE	TRUE	TRUE	TRUE	TRUE	FALSE	FALSE	FALSE	Never	Never	Never	Several times weekly	Several times weekly	Rarely
B18012296	88	Control (disease status)	NA	Drinking water from city	0	FALSE	FALSE	FALSE	FALSE	FALSE	FALSE	FALSE	FALSE	FALSE	0	0	0	0	0	0	0	0	FALSE	FALSE	FALSE	3	Tends to have normal bowel function	1	FALSE	Asian race	None	Omnivorous diet	FALSE	FALSE	Female	FALSE	FALSE	FALSE	FALSE	FALSE	FALSE	FALSE	FALSE	Never	Rarely	Daily	Daily	Weekly	Several times weekly
B18012297	89	Case (disease status)	40001-80000	Drinking water is bottled	0	FALSE	FALSE	FALSE	FALSE	FALSE	FALSE	FALSE	FALSE	FALSE	0	0	0	0	0	0	0	0	FALSE	FALSE	FALSE	3	Tends to have diarrhea	3	FALSE	Caucasian	Dairy food & Gluten-containing grain	Vegetarian diet	FALSE	TRUE	Male	TRUE	FALSE	FALSE	FALSE	FALSE	FALSE	FALSE	TRUE	Weekly	Daily	Daily	Weekly	Rarely	Weekly
B18012298	89	Control (disease status)	40001-80000	Drinking water is bottled	0	FALSE	FALSE	FALSE	FALSE	FALSE	FALSE	FALSE	FALSE	FALSE	0	0	0	0	0	0	0	0	FALSE	FALSE	FALSE	3	Tends to have constipation	2	NA	Caucasian	Tree nut (food) & Gluten-containing grain	Omnivorous diet	FALSE	FALSE	Male	FALSE	FALSE	FALSE	FALSE	FALSE	FALSE	FALSE	TRUE	Several times weekly	Never	Daily	Daily	Daily	Several times weekly
B18012299	89	Case (disease status)	40001-80000	Drinking water is bottled	0	FALSE	FALSE	FALSE	FALSE	FALSE	FALSE	FALSE	FALSE	FALSE	0	0	0	0	0	0	0	0	FALSE	FALSE	FALSE	3	Tends to have diarrhea	3	FALSE	Caucasian	Dairy food & Gluten-containing grain	Vegetarian diet	FALSE	TRUE	Male	TRUE	FALSE	FALSE	FALSE	FALSE	FALSE	FALSE	TRUE	Weekly	Daily	Daily	Weekly	Rarely	Weekly
B18012300	89	Control (disease status)	40001-80000	Drinking water is bottled	0	FALSE	FALSE	FALSE	FALSE	FALSE	FALSE	FALSE	FALSE	FALSE	0	0	0	0	0	0	0	0	FALSE	FALSE	FALSE	3	Tends to have constipation	2	NA	Caucasian	Tree nut (food) & Gluten-containing grain	Omnivorous diet	FALSE	FALSE	Male	FALSE	FALSE	FALSE	FALSE	FALSE	FALSE	FALSE	TRUE	Several times weekly	Never	Daily	Daily	Daily	Several times weekly
B18012301	89	Case (disease status)	40001-80000	Drinking water is bottled	0	FALSE	FALSE	FALSE	FALSE	FALSE	FALSE	FALSE	FALSE	FALSE	0	0	0	0	0	0	0	0	FALSE	FALSE	FALSE	3	Tends to have diarrhea	3	FALSE	Caucasian	Dairy food & Gluten-containing grain	Vegetarian diet	FALSE	TRUE	Male	TRUE	FALSE	FALSE	FALSE	FALSE	FALSE	FALSE	TRUE	Weekly	Daily	Daily	Weekly	Rarely	Weekly
B18012302	89	Control (disease status)	40001-80000	Drinking water is bottled	0	FALSE	FALSE	FALSE	FALSE	FALSE	FALSE	FALSE	FALSE	FALSE	0	0	0	0	0	0	0	0	FALSE	FALSE	FALSE	3	Tends to have constipation	2	NA	Caucasian	Tree nut (food) & Gluten-containing grain	Omnivorous diet	FALSE	FALSE	Male	FALSE	FALSE	FALSE	FALSE	FALSE	FALSE	FALSE	TRUE	Several times weekly	Never	Daily	Daily	Daily	Several times weekly
B18012309	93	Case (disease status)	40001-80000	Drinking water from well	0	FALSE	FALSE	FALSE	FALSE	FALSE	FALSE	FALSE	FALSE	FALSE	0	0	0	0	0	0	0	0	FALSE	FALSE	FALSE	3	Tends to have normal bowel function	1	FALSE	Caucasian	None	Omnivorous diet	FALSE	FALSE	Male	FALSE	FALSE	FALSE	FALSE	FALSE	FALSE	FALSE	FALSE	Never	Rarely	Never	Daily	Daily	Never
B18012310	93	Control (disease status)	40001-80000	Drinking water from well	0	FALSE	FALSE	FALSE	FALSE	FALSE	FALSE	FALSE	FALSE	FALSE	0	0	0	0	0	0	0	0	FALSE	FALSE	FALSE	3	Tends to have constipation	Less than 1	FALSE	Caucasian	Dairy food & Apple (food)	Omnivorous diet	FALSE	FALSE	Male	FALSE	FALSE	FALSE	FALSE	FALSE	FALSE	FALSE	FALSE	Never	Rarely	Never	Daily	Daily	Rarely
B18012311	93	Case (disease status)	40001-80000	Drinking water from well	0	FALSE	FALSE	FALSE	FALSE	FALSE	FALSE	FALSE	FALSE	FALSE	0	0	0	0	0	0	0	0	FALSE	FALSE	FALSE	3	Tends to have normal bowel function	1	FALSE	Caucasian	None	Omnivorous diet	FALSE	FALSE	Male	FALSE	FALSE	FALSE	FALSE	FALSE	FALSE	FALSE	FALSE	Never	Rarely	Never	Daily	Daily	Never
B18012312	93	Control (disease status)	40001-80000	Drinking water from well	0	FALSE	FALSE	FALSE	FALSE	FALSE	FALSE	FALSE	FALSE	FALSE	0	0	0	0	0	0	0	0	FALSE	FALSE	FALSE	3	Tends to have constipation	Less than 1	FALSE	Caucasian	Dairy food & Apple (food)	Omnivorous diet	FALSE	FALSE	Male	FALSE	FALSE	FALSE	FALSE	FALSE	FALSE	FALSE	FALSE	Never	Rarely	Never	Daily	Daily	Rarely
B18012313	93	Case (disease status)	40001-80000	Drinking water from well	0	FALSE	FALSE	FALSE	FALSE	FALSE	FALSE	FALSE	FALSE	FALSE	0	0	0	0	0	0	0	0	FALSE	FALSE	FALSE	3	Tends to have normal bowel function	1	FALSE	Caucasian	None	Omnivorous diet	FALSE	FALSE	Male	FALSE	FALSE	FALSE	FALSE	FALSE	FALSE	FALSE	FALSE	Never	Rarely	Never	Daily	Daily	Never
B18012314	93	Control (disease status)	40001-80000	Drinking water from well	0	FALSE	FALSE	FALSE	FALSE	FALSE	FALSE	FALSE	FALSE	FALSE	0	0	0	0	0	0	0	0	FALSE	FALSE	FALSE	3	Tends to have constipation	Less than 1	FALSE	Caucasian	Dairy food & Apple (food)	Omnivorous diet	FALSE	FALSE	Male	FALSE	FALSE	FALSE	FALSE	FALSE	FALSE	FALSE	FALSE	Never	Rarely	Never	Daily	Daily	Rarely
B18012315	96	Case (disease status)	150001-200000	Drinking water from city	0	TRUE	FALSE	FALSE	FALSE	FALSE	FALSE	TRUE	FALSE	FALSE	0	0	0	0	0	1	0	0	TRUE	FALSE	FALSE	3	Tends to have constipation	Less than 1	FALSE	Caucasian	None	Omnivorous diet	FALSE	TRUE	Male	TRUE	FALSE	FALSE	FALSE	FALSE	FALSE	FALSE	FALSE	Weekly	Never	Weekly	Several times weekly	Several times weekly	Weekly
B18012316	96	Control (disease status)	150001-200000	Drinking water from city	0	TRUE	FALSE	FALSE	FALSE	FALSE	FALSE	TRUE	FALSE	FALSE	0	0	0	0	0	1	0	0	TRUE	FALSE	FALSE	3	Tends to have normal bowel function	1	FALSE	Caucasian	None	Omnivorous diet	FALSE	TRUE	Male	FALSE	TRUE	FALSE	FALSE	FALSE	FALSE	FALSE	FALSE	Weekly	Never	Weekly	Several times weekly	Several times weekly	Rarely
B18012317	96	Case (disease status)	150001-200000	Drinking water from city	0	TRUE	FALSE	FALSE	FALSE	FALSE	FALSE	TRUE	FALSE	FALSE	0	0	0	0	0	1	0	0	TRUE	FALSE	FALSE	3	Tends to have constipation	Less than 1	FALSE	Caucasian	None	Omnivorous diet	FALSE	TRUE	Male	TRUE	FALSE	FALSE	FALSE	FALSE	FALSE	FALSE	FALSE	Weekly	Never	Weekly	Several times weekly	Several times weekly	Weekly
B18012318	96	Control (disease status)	150001-200000	Drinking water from city	0	TRUE	FALSE	FALSE	FALSE	FALSE	FALSE	TRUE	FALSE	FALSE	0	0	0	0	0	1	0	0	TRUE	FALSE	FALSE	3	Tends to have normal bowel function	1	FALSE	Caucasian	None	Omnivorous diet	FALSE	TRUE	Male	FALSE	TRUE	FALSE	FALSE	FALSE	FALSE	FALSE	FALSE	Weekly	Never	Weekly	Several times weekly	Several times weekly	Rarely
B18012319	96	Case (disease status)	150001-200000	Drinking water from city	0	TRUE	FALSE	FALSE	FALSE	FALSE	FALSE	TRUE	FALSE	FALSE	0	0	0	0	0	1	0	0	TRUE	FALSE	FALSE	3	Tends to have constipation	Less than 1	FALSE	Caucasian	None	Omnivorous diet	FALSE	TRUE	Male	TRUE	FALSE	FALSE	FALSE	FALSE	FALSE	FALSE	FALSE	Weekly	Never	Weekly	Several times weekly	Several times weekly	Weekly
B18012320	96	Control (disease status)	150001-200000	Drinking water from city	0	TRUE	FALSE	FALSE	FALSE	FALSE	FALSE	FALSE	FALSE	FALSE	0	0	0	0	0	1	0	0	TRUE	FALSE	FALSE	3	Tends to have normal bowel function	1	FALSE	Caucasian	None	Omnivorous diet	FALSE	TRUE	Male	FALSE	TRUE	FALSE	FALSE	FALSE	FALSE	FALSE	FALSE	Weekly	Never	Weekly	Several times weekly	Several times weekly	Rarely
B18012321	97	Case (disease status)	150001-200000	Drinking water from city & Drinking water is bottled	1	FALSE	FALSE	FALSE	FALSE	FALSE	FALSE	FALSE	FALSE	FALSE	0	0	0	0	0	0	0	0	FALSE	FALSE	FALSE	3	Tends to have constipation	1	TRUE	Unknown racial group	None	Vegan diet	FALSE	FALSE	Male	FALSE	FALSE	FALSE	FALSE	FALSE	FALSE	FALSE	FALSE	Weekly	Never	Daily	Rarely	Rarely	Rarely
B18012322	97	Control (disease status)	150001-200000	Drinking water from city & Drinking water is bottled	1	FALSE	FALSE	FALSE	FALSE	FALSE	FALSE	FALSE	FALSE	FALSE	0	0	0	0	0	0	0	0	FALSE	FALSE	FALSE	3	Tends to have constipation	2	TRUE	Unknown racial group	None	Omnivorous diet	FALSE	FALSE	Male	FALSE	FALSE	FALSE	FALSE	FALSE	FALSE	FALSE	FALSE	Daily	Daily	Daily	Daily	Daily	Daily
B18012323	97	Case (disease status)	150001-200000	Drinking water from city & Drinking water is bottled	1	FALSE	FALSE	FALSE	FALSE	FALSE	FALSE	FALSE	FALSE	FALSE	0	0	0	0	0	0	0	0	FALSE	FALSE	FALSE	3	Tends to have constipation	1	TRUE	Unknown racial group	None	Vegan diet	FALSE	FALSE	Male	FALSE	FALSE	FALSE	FALSE	FALSE	FALSE	FALSE	FALSE	Weekly	Never	Daily	Rarely	Rarely	Rarely
B18012324	97	Control (disease status)	150001-200000	Drinking water from city & Drinking water is bottled	1	FALSE	FALSE	FALSE	FALSE	FALSE	FALSE	FALSE	FALSE	FALSE	0	0	0	0	0	0	0	0	FALSE	FALSE	FALSE	3	Tends to have constipation	2	TRUE	Unknown racial group	None	Omnivorous diet	FALSE	FALSE	Male	FALSE	FALSE	FALSE	FALSE	FALSE	FALSE	FALSE	FALSE	Daily	Daily	Daily	Daily	Daily	Daily
B18012325	97	Case (disease status)	150001-200000	Drinking water from city & Drinking water is bottled	1	FALSE	FALSE	FALSE	FALSE	FALSE	FALSE	FALSE	FALSE	FALSE	0	0	0	0	0	0	0	0	FALSE	FALSE	FALSE	3	Tends to have constipation	1	TRUE	Unknown racial group	None	Vegan diet	FALSE	FALSE	Male	FALSE	FALSE	FALSE	FALSE	FALSE	FALSE	FALSE	FALSE	Weekly	Never	Daily	Rarely	Rarely	Rarely
B18012326	97	Control (disease status)	150001-200000	Drinking water from city & Drinking water is bottled	1	FALSE	FALSE	FALSE	FALSE	FALSE	FALSE	FALSE	FALSE	FALSE	0	0	0	0	0	0	0	0	FALSE	FALSE	FALSE	3	Tends to have constipation	2	TRUE	Unknown racial group	None	Omnivorous diet	FALSE	FALSE	Male	FALSE	FALSE	FALSE	FALSE	FALSE	FALSE	FALSE	FALSE	Daily	Daily	Daily	Daily	Daily	Daily
B18012333	99	Case (disease status)	80001-150001	Drinking water is filtered	0	FALSE	FALSE	FALSE	FALSE	FALSE	FALSE	FALSE	FALSE	FALSE	0	0	0	0	0	0	0	0	FALSE	FALSE	FALSE	3	Tends to have normal bowel function	1	FALSE	Caucasian	None	Omnivorous diet	FALSE	TRUE	Male	FALSE	FALSE	TRUE	FALSE	FALSE	FALSE	FALSE	TRUE	Rarely	Never	Rarely	Weekly	Daily	Weekly
B18012334	99	Control (disease status)	80001-150001	Drinking water is filtered	0	FALSE	FALSE	FALSE	FALSE	FALSE	FALSE	FALSE	FALSE	FALSE	0	0	0	0	0	0	0	0	FALSE	FALSE	FALSE	3	Tends to have constipation	1	FALSE	Caucasian	Sweet potato	Omnivorous diet	FALSE	TRUE	Male	TRUE	FALSE	FALSE	FALSE	FALSE	FALSE	FALSE	FALSE	Weekly	Weekly	Rarely	Weekly	Daily	Weekly
B18012335	99	Case (disease status)	80001-150001	Drinking water is filtered	0	FALSE	FALSE	FALSE	FALSE	FALSE	FALSE	FALSE	FALSE	FALSE	0	0	0	0	0	0	0	0	FALSE	FALSE	FALSE	3	Tends to have normal bowel function	1	FALSE	Caucasian	None	Omnivorous diet	FALSE	TRUE	Male	FALSE	FALSE	TRUE	FALSE	FALSE	FALSE	FALSE	TRUE	Rarely	Never	Rarely	Weekly	Daily	Weekly
B18012336	99	Control (disease status)	80001-150001	Drinking water is filtered	0	FALSE	FALSE	FALSE	FALSE	FALSE	FALSE	FALSE	FALSE	FALSE	0	0	0	0	0	0	0	0	FALSE	FALSE	FALSE	3	Tends to have constipation	1	FALSE	Caucasian	Sweet potato	Omnivorous diet	FALSE	TRUE	Male	TRUE	FALSE	FALSE	FALSE	FALSE	FALSE	FALSE	FALSE	Weekly	Weekly	Rarely	Weekly	Daily	Weekly
B18012337	99	Case (disease status)	80001-150001	Drinking water is filtered	0	FALSE	FALSE	FALSE	FALSE	FALSE	FALSE	FALSE	FALSE	FALSE	0	0	0	0	0	0	0	0	FALSE	FALSE	FALSE	3	Tends to have normal bowel function	1	FALSE	Caucasian	None	Omnivorous diet	FALSE	TRUE	Male	FALSE	FALSE	TRUE	FALSE	FALSE	FALSE	FALSE	TRUE	Rarely	Never	Rarely	Weekly	Daily	Weekly
B18012338	99	Control (disease status)	80001-150001	Drinking water is filtered	0	FALSE	FALSE	FALSE	FALSE	FALSE	FALSE	FALSE	FALSE	FALSE	0	0	0	0	0	0	0	0	FALSE	FALSE	FALSE	3	Tends to have constipation	1	FALSE	Caucasian	Sweet potato	Omnivorous diet	FALSE	TRUE	Male	TRUE	FALSE	FALSE	FALSE	FALSE	FALSE	FALSE	FALSE	Weekly	Weekly	Rarely	Weekly	Daily	Weekly
B18012345	101	Case (disease status)	80001-150001	Drinking water is bottled & Drinking water is filtered	0	TRUE	TRUE	FALSE	TRUE	FALSE	FALSE	FALSE	FALSE	FALSE	1	0	1	0	0	0	0	0	TRUE	FALSE	FALSE	3	Tends to have normal bowel function	1	TRUE	Caucasian	None	Omnivorous diet	FALSE	FALSE	Male	FALSE	FALSE	FALSE	FALSE	FALSE	FALSE	FALSE	FALSE	Several times weekly	Rarely	Rarely	Several times weekly	Daily	Never
B18012346	101	Control (disease status)	80001-150001	Drinking water is bottled & Drinking water is filtered	0	TRUE	TRUE	FALSE	TRUE	FALSE	FALSE	FALSE	FALSE	FALSE	1	0	1	0	0	0	0	0	TRUE	FALSE	FALSE	3	Tends to have normal bowel function	1	TRUE	Caucasian	None	Omnivorous diet	FALSE	FALSE	Female	FALSE	FALSE	FALSE	FALSE	FALSE	FALSE	FALSE	FALSE	Weekly	Rarely	Daily	Weekly	Daily	Never
B18012347	101	Case (disease status)	80001-150001	Drinking water is bottled & Drinking water is filtered	0	TRUE	TRUE	FALSE	TRUE	FALSE	FALSE	FALSE	FALSE	FALSE	1	0	1	0	0	0	0	0	TRUE	FALSE	FALSE	3	Tends to have normal bowel function	1	TRUE	Caucasian	None	Omnivorous diet	FALSE	FALSE	Male	FALSE	FALSE	FALSE	FALSE	FALSE	FALSE	FALSE	FALSE	Several times weekly	Rarely	Rarely	Several times weekly	Daily	Never
B18012348	101	Control (disease status)	80001-150001	Drinking water is bottled & Drinking water is filtered	0	TRUE	TRUE	FALSE	TRUE	FALSE	FALSE	FALSE	FALSE	FALSE	1	0	1	0	0	0	0	0	TRUE	FALSE	FALSE	3	Tends to have normal bowel function	1	TRUE	Caucasian	None	Omnivorous diet	FALSE	FALSE	Female	FALSE	FALSE	FALSE	FALSE	FALSE	FALSE	FALSE	FALSE	Weekly	Rarely	Daily	Weekly	Daily	Never
B18012349	101	Case (disease status)	80001-150001	Drinking water is bottled & Drinking water is filtered	0	TRUE	TRUE	FALSE	TRUE	FALSE	FALSE	FALSE	FALSE	FALSE	1	0	1	0	0	0	0	0	TRUE	FALSE	FALSE	3	Tends to have normal bowel function	1	TRUE	Caucasian	None	Omnivorous diet	FALSE	FALSE	Male	FALSE	FALSE	FALSE	FALSE	FALSE	FALSE	FALSE	FALSE	Several times weekly	Rarely	Rarely	Several times weekly	Daily	Never
B18012350	101	Control (disease status)	80001-150001	Drinking water is bottled & Drinking water is filtered	0	TRUE	TRUE	FALSE	TRUE	FALSE	FALSE	FALSE	FALSE	FALSE	1	0	1	0	0	0	0	0	TRUE	FALSE	FALSE	3	Tends to have normal bowel function	1	TRUE	Caucasian	None	Omnivorous diet	FALSE	FALSE	Female	FALSE	FALSE	FALSE	FALSE	FALSE	FALSE	FALSE	FALSE	Weekly	Rarely	Daily	Weekly	Daily	Never
B18012351	102	Case (disease status)	80001-150001	Drinking water is bottled & Drinking water is filtered	0	FALSE	FALSE	FALSE	FALSE	FALSE	FALSE	FALSE	FALSE	FALSE	0	0	0	0	0	0	0	0	FALSE	FALSE	FALSE	3	Tends to have constipation	1	FALSE	Caucasian	None	Omnivorous diet	FALSE	FALSE	Male	FALSE	FALSE	FALSE	FALSE	FALSE	FALSE	FALSE	FALSE	Weekly	Never	Weekly	Several times weekly	Daily	Never
B18012352	102	Control (disease status)	80001-150001	Drinking water is bottled & Drinking water is filtered	0	FALSE	FALSE	FALSE	FALSE	FALSE	FALSE	FALSE	FALSE	FALSE	0	0	0	0	0	0	0	0	FALSE	FALSE	FALSE	3	Tends to have constipation	2	FALSE	Caucasian	None	Omnivorous diet	FALSE	FALSE	Female	FALSE	FALSE	FALSE	FALSE	FALSE	FALSE	FALSE	FALSE	Weekly	Never	Daily	Several times weekly	Daily	Never
B18012353	102	Case (disease status)	80001-150001	Drinking water is bottled & Drinking water is filtered	0	FALSE	FALSE	FALSE	FALSE	FALSE	FALSE	FALSE	FALSE	FALSE	0	0	0	0	0	0	0	0	FALSE	FALSE	FALSE	3	Tends to have constipation	1	FALSE	Caucasian	None	Omnivorous diet	FALSE	FALSE	Male	FALSE	FALSE	FALSE	FALSE	FALSE	FALSE	FALSE	FALSE	Weekly	Never	Weekly	Several times weekly	Daily	Never
B18012354	102	Control (disease status)	80001-150001	Drinking water is bottled & Drinking water is filtered	0	FALSE	FALSE	FALSE	FALSE	FALSE	FALSE	FALSE	FALSE	FALSE	0	0	0	0	0	0	0	0	FALSE	FALSE	FALSE	3	Tends to have constipation	2	FALSE	Caucasian	None	Omnivorous diet	FALSE	FALSE	Female	FALSE	FALSE	FALSE	FALSE	FALSE	FALSE	FALSE	FALSE	Weekly	Never	Daily	Several times weekly	Daily	Never
B18012355	102	Case (disease status)	80001-150001	Drinking water is bottled & Drinking water is filtered	0	FALSE	FALSE	FALSE	FALSE	FALSE	FALSE	FALSE	FALSE	FALSE	0	0	0	0	0	0	0	0	FALSE	FALSE	FALSE	3	Tends to have constipation	1	FALSE	Caucasian	None	Omnivorous diet	FALSE	FALSE	Male	FALSE	FALSE	FALSE	FALSE	FALSE	FALSE	FALSE	FALSE	Weekly	Never	Weekly	Several times weekly	Daily	Never
B18012356	102	Control (disease status)	80001-150001	Drinking water is bottled & Drinking water is filtered	0	FALSE	FALSE	FALSE	FALSE	FALSE	FALSE	FALSE	FALSE	FALSE	0	0	0	0	0	0	0	0	FALSE	FALSE	FALSE	3	Tends to have constipation	2	FALSE	Caucasian	None	Omnivorous diet	FALSE	FALSE	Female	FALSE	FALSE	FALSE	FALSE	FALSE	FALSE	FALSE	FALSE	Weekly	Never	Daily	Several times weekly	Daily	Never
B18012357	104	Case (disease status)	NA	Drinking water from city	0	TRUE	TRUE	FALSE	TRUE	FALSE	FALSE	TRUE	FALSE	FALSE	1	0	15	0	0	1	0	0	TRUE	FALSE	FALSE	3	Tends to have normal bowel function	1	TRUE	Asian race	None	Omnivorous diet	FALSE	FALSE	Female	FALSE	FALSE	FALSE	FALSE	FALSE	FALSE	FALSE	FALSE	Rarely	Never	Never	Daily	Daily	Weekly
B18012358	104	Control (disease status)	NA	Drinking water from city	0	TRUE	TRUE	FALSE	TRUE	FALSE	FALSE	TRUE	FALSE	FALSE	1	0	15	0	0	1	0	0	TRUE	FALSE	TRUE	0	Tends to have normal bowel function	1	TRUE	Asian race	Gluten-containing grain	Omnivorous diet	FALSE	FALSE	Male	FALSE	FALSE	FALSE	FALSE	FALSE	FALSE	FALSE	FALSE	Weekly	Never	Weekly	Several times weekly	Daily	Rarely
B18012359	104	Case (disease status)	NA	Drinking water from city	0	TRUE	TRUE	FALSE	TRUE	FALSE	FALSE	TRUE	FALSE	FALSE	1	0	15	0	0	1	0	0	TRUE	FALSE	FALSE	3	Tends to have normal bowel function	1	TRUE	Asian race	None	Omnivorous diet	FALSE	FALSE	Female	FALSE	FALSE	FALSE	FALSE	FALSE	FALSE	FALSE	FALSE	Rarely	Never	Never	Daily	Daily	Weekly
B18012360	104	Control (disease status)	NA	Drinking water from city	0	TRUE	TRUE	FALSE	TRUE	FALSE	FALSE	TRUE	FALSE	FALSE	1	0	15	0	0	1	0	0	TRUE	FALSE	TRUE	0	Tends to have normal bowel function	1	TRUE	Asian race	Gluten-containing grain	Omnivorous diet	FALSE	FALSE	Male	FALSE	FALSE	FALSE	FALSE	FALSE	FALSE	FALSE	FALSE	Weekly	Never	Weekly	Several times weekly	Daily	Rarely
B18012361	104	Case (disease status)	NA	Drinking water from city	0	TRUE	TRUE	FALSE	TRUE	FALSE	FALSE	TRUE	FALSE	FALSE	1	0	15	0	0	1	0	0	TRUE	FALSE	FALSE	3	Tends to have normal bowel function	1	TRUE	Asian race	None	Omnivorous diet	FALSE	FALSE	Female	FALSE	FALSE	FALSE	FALSE	FALSE	FALSE	FALSE	FALSE	Rarely	Never	Never	Daily	Daily	Weekly
B18012362	104	Control (disease status)	NA	Drinking water from city	0	TRUE	TRUE	FALSE	TRUE	FALSE	FALSE	FALSE	FALSE	FALSE	1	0	15	0	0	1	0	0	TRUE	FALSE	TRUE	0	Tends to have normal bowel function	1	TRUE	Asian race	Gluten-containing grain	Omnivorous diet	FALSE	FALSE	Male	FALSE	FALSE	FALSE	FALSE	FALSE	FALSE	FALSE	FALSE	Weekly	Never	Weekly	Several times weekly	Daily	Rarely
B18012363	105	Case (disease status)	More than 200000	Drinking water is filtered	0	FALSE	FALSE	FALSE	FALSE	FALSE	FALSE	FALSE	FALSE	FALSE	0	0	0	0	0	0	0	0	FALSE	FALSE	FALSE	3	Tends to have normal bowel function	1	TRUE	Caucasian	None	Omnivorous diet	FALSE	FALSE	Male	FALSE	FALSE	FALSE	FALSE	FALSE	FALSE	FALSE	FALSE	Several times weekly	Several times weekly	Never	Weekly	Daily	Never
B18012364	105	Control (disease status)	More than 200000	Drinking water is filtered	0	FALSE	FALSE	FALSE	FALSE	FALSE	FALSE	FALSE	FALSE	FALSE	0	0	0	0	0	0	0	0	FALSE	FALSE	FALSE	3	Tends to have normal bowel function	1	TRUE	Caucasian	None	Omnivorous diet	FALSE	FALSE	Male	FALSE	FALSE	FALSE	FALSE	FALSE	FALSE	FALSE	FALSE	Several times weekly	Rarely	Never	Weekly	Daily	Rarely
B18012365	105	Case (disease status)	More than 200000	Drinking water is filtered	0	FALSE	FALSE	FALSE	FALSE	FALSE	FALSE	FALSE	FALSE	FALSE	0	0	0	0	0	0	0	0	FALSE	FALSE	FALSE	3	Tends to have normal bowel function	1	TRUE	Caucasian	None	Omnivorous diet	FALSE	FALSE	Male	FALSE	FALSE	FALSE	FALSE	FALSE	FALSE	FALSE	FALSE	Several times weekly	Several times weekly	Never	Weekly	Daily	Never
B18012366	105	Control (disease status)	More than 200000	Drinking water is filtered	0	FALSE	FALSE	FALSE	FALSE	FALSE	FALSE	FALSE	FALSE	FALSE	0	0	0	0	0	0	0	0	FALSE	FALSE	FALSE	3	Tends to have normal bowel function	1	TRUE	Caucasian	None	Omnivorous diet	FALSE	FALSE	Male	FALSE	FALSE	FALSE	FALSE	FALSE	FALSE	FALSE	FALSE	Several times weekly	Rarely	Never	Weekly	Daily	Rarely
B18012367	105	Case (disease status)	More than 200000	Drinking water is filtered	0	FALSE	FALSE	FALSE	FALSE	FALSE	FALSE	FALSE	FALSE	FALSE	0	0	0	0	0	0	0	0	FALSE	FALSE	FALSE	3	Tends to have normal bowel function	1	TRUE	Caucasian	None	Omnivorous diet	FALSE	FALSE	Male	FALSE	FALSE	FALSE	FALSE	FALSE	FALSE	FALSE	FALSE	Several times weekly	Several times weekly	Never	Weekly	Daily	Never
B18012368	105	Control (disease status)	More than 200000	Drinking water is filtered	0	FALSE	FALSE	FALSE	FALSE	FALSE	FALSE	FALSE	FALSE	FALSE	0	0	0	0	0	0	0	0	FALSE	FALSE	FALSE	3	Tends to have normal bowel function	1	TRUE	Caucasian	None	Omnivorous diet	FALSE	FALSE	Male	FALSE	FALSE	FALSE	FALSE	FALSE	FALSE	FALSE	FALSE	Several times weekly	Rarely	Never	Weekly	Daily	Rarely
B18012377	107	Case (disease status)	Less than 20000	Drinking water from city	0	FALSE	FALSE	FALSE	FALSE	FALSE	FALSE	FALSE	FALSE	FALSE	0	0	0	0	0	0	0	0	FALSE	FALSE	TRUE	0	Tends to have diarrhea	1	TRUE	Asian race	Dairy food	Omnivorous diet	FALSE	TRUE	Male	FALSE	FALSE	TRUE	FALSE	FALSE	FALSE	FALSE	FALSE	Daily	Never	Never	Rarely	Daily	Never
B18012378	107	Control (disease status)	Less than 20000	Drinking water from city	0	FALSE	FALSE	FALSE	FALSE	FALSE	FALSE	FALSE	FALSE	FALSE	0	0	0	0	0	0	0	0	FALSE	FALSE	TRUE	1	Tends to have normal bowel function	1	TRUE	Asian race	None	Omnivorous diet	FALSE	FALSE	Male	FALSE	FALSE	FALSE	FALSE	FALSE	FALSE	FALSE	FALSE	Weekly	Rarely	Weekly	Weekly	Daily	Weekly
B18012379	107	Case (disease status)	Less than 20000	Drinking water from city	0	FALSE	FALSE	FALSE	FALSE	FALSE	FALSE	FALSE	FALSE	FALSE	0	0	0	0	0	0	0	0	FALSE	FALSE	TRUE	0	Tends to have diarrhea	1	TRUE	Asian race	Dairy food	Omnivorous diet	FALSE	TRUE	Male	FALSE	FALSE	TRUE	FALSE	FALSE	FALSE	FALSE	FALSE	Daily	Never	Never	Rarely	Daily	Never
B18012380	107	Control (disease status)	Less than 20000	Drinking water from city	0	FALSE	FALSE	FALSE	FALSE	FALSE	FALSE	FALSE	FALSE	FALSE	0	0	0	0	0	0	0	0	FALSE	FALSE	TRUE	1	Tends to have normal bowel function	1	TRUE	Asian race	None	Omnivorous diet	FALSE	FALSE	Male	FALSE	FALSE	FALSE	FALSE	FALSE	FALSE	FALSE	FALSE	Weekly	Rarely	Weekly	Weekly	Daily	Weekly
B18012381	107	Case (disease status)	Less than 20000	Drinking water from city	0	FALSE	FALSE	FALSE	FALSE	FALSE	FALSE	FALSE	FALSE	FALSE	0	0	0	0	0	0	0	0	FALSE	FALSE	TRUE	0	Tends to have diarrhea	1	TRUE	Asian race	Dairy food	Omnivorous diet	FALSE	TRUE	Male	FALSE	FALSE	TRUE	FALSE	FALSE	FALSE	FALSE	FALSE	Daily	Never	Never	Rarely	Daily	Never
B18012382	107	Control (disease status)	Less than 20000	Drinking water from city	0	FALSE	FALSE	FALSE	FALSE	FALSE	FALSE	FALSE	FALSE	FALSE	0	0	0	0	0	0	0	0	FALSE	FALSE	TRUE	1	Tends to have normal bowel function	1	TRUE	Asian race	None	Omnivorous diet	FALSE	FALSE	Male	FALSE	FALSE	FALSE	FALSE	FALSE	FALSE	FALSE	FALSE	Weekly	Rarely	Weekly	Weekly	Daily	Weekly
B18012383	108	Case (disease status)	More than 200000	Drinking water from city	0	FALSE	FALSE	FALSE	FALSE	FALSE	FALSE	FALSE	FALSE	FALSE	0	0	0	0	0	0	0	0	FALSE	FALSE	FALSE	3	Tends to have normal bowel function	1	FALSE	Caucasian	None	Omnivorous diet	FALSE	FALSE	Male	FALSE	FALSE	FALSE	FALSE	FALSE	FALSE	FALSE	FALSE	Several times weekly	Rarely	Daily	Weekly	Daily	Weekly
B18012384	108	Control (disease status)	More than 200000	Drinking water from city	0	FALSE	FALSE	FALSE	FALSE	FALSE	FALSE	FALSE	FALSE	FALSE	0	0	0	0	0	0	0	0	FALSE	FALSE	FALSE	3	Tends to have normal bowel function	1	FALSE	Caucasian	None	Omnivorous diet	FALSE	FALSE	Female	FALSE	FALSE	FALSE	FALSE	FALSE	FALSE	FALSE	FALSE	Several times weekly	Rarely	Daily	Daily	Daily	Weekly
B18012385	108	Case (disease status)	More than 200000	Drinking water from city	0	FALSE	FALSE	FALSE	FALSE	FALSE	FALSE	FALSE	FALSE	FALSE	0	0	0	0	0	0	0	0	FALSE	FALSE	FALSE	3	Tends to have normal bowel function	1	FALSE	Caucasian	None	Omnivorous diet	FALSE	FALSE	Male	FALSE	FALSE	FALSE	FALSE	FALSE	FALSE	FALSE	FALSE	Several times weekly	Rarely	Daily	Weekly	Daily	Weekly
B18012386	108	Control (disease status)	More than 200000	Drinking water from city	0	FALSE	FALSE	FALSE	FALSE	FALSE	FALSE	FALSE	FALSE	FALSE	0	0	0	0	0	0	0	0	FALSE	FALSE	FALSE	3	Tends to have normal bowel function	1	FALSE	Caucasian	None	Omnivorous diet	FALSE	FALSE	Female	FALSE	FALSE	FALSE	FALSE	FALSE	FALSE	FALSE	FALSE	Several times weekly	Rarely	Daily	Daily	Daily	Weekly
B18012387	108	Case (disease status)	More than 200000	Drinking water from city	0	FALSE	FALSE	FALSE	FALSE	FALSE	FALSE	FALSE	FALSE	FALSE	0	0	0	0	0	0	0	0	FALSE	FALSE	FALSE	3	Tends to have normal bowel function	1	FALSE	Caucasian	None	Omnivorous diet	FALSE	FALSE	Male	FALSE	FALSE	FALSE	FALSE	FALSE	FALSE	FALSE	FALSE	Several times weekly	Rarely	Daily	Weekly	Daily	Weekly
B18012388	108	Control (disease status)	More than 200000	Drinking water from city	0	FALSE	FALSE	FALSE	FALSE	FALSE	FALSE	FALSE	FALSE	FALSE	0	0	0	0	0	0	0	0	FALSE	FALSE	FALSE	3	Tends to have normal bowel function	1	FALSE	Caucasian	None	Omnivorous diet	FALSE	FALSE	Female	FALSE	FALSE	FALSE	FALSE	FALSE	FALSE	FALSE	FALSE	Several times weekly	Rarely	Daily	Daily	Daily	Weekly
B18012389	114	Case (disease status)	80001-150001	Drinking water is bottled & Drinking water is filtered	0	FALSE	FALSE	FALSE	FALSE	FALSE	FALSE	FALSE	FALSE	FALSE	0	0	0	0	0	0	0	0	FALSE	FALSE	TRUE	2	Tends to have normal bowel function	3	TRUE	Caucasian	None	Omnivorous diet	FALSE	TRUE	Male	FALSE	FALSE	TRUE	TRUE	FALSE	FALSE	TRUE	FALSE	Rarely	Never	Never	Daily	Daily	Weekly
B18012390	114	Control (disease status)	80001-150001	Drinking water is bottled & Drinking water is filtered	0	FALSE	FALSE	FALSE	FALSE	FALSE	FALSE	FALSE	FALSE	FALSE	0	0	0	0	0	0	0	0	FALSE	FALSE	FALSE	3	Tends to have normal bowel function	2	TRUE	Caucasian	None	Omnivorous diet	FALSE	FALSE	Female	FALSE	FALSE	FALSE	FALSE	FALSE	FALSE	FALSE	FALSE	Several times weekly	Never	Rarely	Daily	Daily	Weekly
B18012391	114	Case (disease status)	80001-150001	Drinking water is bottled & Drinking water is filtered	0	FALSE	FALSE	FALSE	FALSE	FALSE	FALSE	FALSE	FALSE	FALSE	0	0	0	0	0	0	0	0	FALSE	FALSE	TRUE	2	Tends to have normal bowel function	3	TRUE	Caucasian	None	Omnivorous diet	FALSE	TRUE	Male	FALSE	FALSE	TRUE	TRUE	FALSE	FALSE	TRUE	FALSE	Rarely	Never	Never	Daily	Daily	Weekly
B18012392	114	Control (disease status)	80001-150001	Drinking water is bottled & Drinking water is filtered	0	FALSE	FALSE	FALSE	FALSE	FALSE	FALSE	FALSE	FALSE	FALSE	0	0	0	0	0	0	0	0	FALSE	FALSE	FALSE	3	Tends to have normal bowel function	2	TRUE	Caucasian	None	Omnivorous diet	FALSE	FALSE	Female	FALSE	FALSE	FALSE	FALSE	FALSE	FALSE	FALSE	FALSE	Several times weekly	Never	Rarely	Daily	Daily	Weekly
B18012393	114	Case (disease status)	80001-150001	Drinking water is bottled & Drinking water is filtered	0	FALSE	FALSE	FALSE	FALSE	FALSE	FALSE	FALSE	FALSE	FALSE	0	0	0	0	0	0	0	0	FALSE	FALSE	TRUE	2	Tends to have normal bowel function	3	TRUE	Caucasian	None	Omnivorous diet	FALSE	TRUE	Male	FALSE	FALSE	TRUE	TRUE	FALSE	FALSE	TRUE	FALSE	Rarely	Never	Never	Daily	Daily	Weekly
B18012394	114	Control (disease status)	80001-150001	Drinking water is bottled & Drinking water is filtered	0	FALSE	FALSE	FALSE	FALSE	FALSE	FALSE	FALSE	FALSE	TRUE	0	0	0	0	0	0	0	0	FALSE	FALSE	FALSE	3	Tends to have normal bowel function	2	TRUE	Caucasian	None	Omnivorous diet	FALSE	FALSE	Female	FALSE	FALSE	FALSE	FALSE	FALSE	FALSE	FALSE	FALSE	Several times weekly	Never	Rarely	Daily	Daily	Weekly
B18012395	118	Case (disease status)	80001-150001	Drinking water from city	0	TRUE	TRUE	FALSE	FALSE	FALSE	FALSE	FALSE	FALSE	FALSE	1	0	0	0	0	0	0	0	TRUE	FALSE	FALSE	3	Tends to have normal bowel function	1	TRUE	Caucasian	Shellfish (food) & Gluten-containing grain & Egg	Omnivorous diet	TRUE	TRUE	Male	FALSE	FALSE	FALSE	FALSE	TRUE	FALSE	TRUE	FALSE	Weekly	Never	Rarely	Daily	Daily	Rarely
B18012396	118	Control (disease status)	80001-150001	Drinking water from city	0	TRUE	TRUE	FALSE	FALSE	FALSE	FALSE	FALSE	FALSE	FALSE	1	0	0	0	0	0	0	0	TRUE	FALSE	TRUE	2	Tends to have normal bowel function	1	TRUE	Caucasian	None	Omnivorous diet	FALSE	FALSE	Female	FALSE	FALSE	FALSE	FALSE	FALSE	FALSE	FALSE	FALSE	Daily	Never	Daily	Daily	Daily	Rarely
B18012397	118	Case (disease status)	80001-150001	Drinking water from city	0	TRUE	TRUE	FALSE	FALSE	FALSE	FALSE	FALSE	FALSE	FALSE	1	0	0	0	0	0	0	0	TRUE	FALSE	FALSE	3	Tends to have normal bowel function	1	TRUE	Caucasian	Shellfish (food) & Gluten-containing grain & Egg	Omnivorous diet	TRUE	TRUE	Male	FALSE	FALSE	FALSE	FALSE	TRUE	FALSE	TRUE	FALSE	Weekly	Never	Rarely	Daily	Daily	Rarely
B18012398	118	Control (disease status)	80001-150001	Drinking water from city	0	TRUE	TRUE	FALSE	FALSE	FALSE	FALSE	FALSE	FALSE	FALSE	1	0	0	0	0	0	0	0	TRUE	FALSE	TRUE	2	Tends to have normal bowel function	1	TRUE	Caucasian	None	Omnivorous diet	FALSE	FALSE	Female	FALSE	FALSE	FALSE	FALSE	FALSE	FALSE	FALSE	FALSE	Daily	Never	Daily	Daily	Daily	Rarely
B18012399	118	Case (disease status)	80001-150001	Drinking water from city	0	TRUE	TRUE	FALSE	FALSE	FALSE	FALSE	FALSE	FALSE	FALSE	1	0	0	0	0	0	0	0	TRUE	FALSE	FALSE	3	Tends to have normal bowel function	1	TRUE	Caucasian	Shellfish (food) & Gluten-containing grain & Egg	Omnivorous diet	TRUE	TRUE	Male	FALSE	FALSE	FALSE	FALSE	TRUE	FALSE	TRUE	FALSE	Weekly	Never	Rarely	Daily	Daily	Rarely
B18012400	118	Control (disease status)	80001-150001	Drinking water from city	0	TRUE	TRUE	FALSE	FALSE	FALSE	FALSE	FALSE	FALSE	FALSE	1	0	0	0	0	0	0	0	TRUE	FALSE	TRUE	2	Tends to have normal bowel function	1	TRUE	Caucasian	None	Omnivorous diet	FALSE	FALSE	Female	FALSE	FALSE	FALSE	FALSE	FALSE	FALSE	FALSE	FALSE	Daily	Never	Daily	Daily	Daily	Rarely
B18012407	120	Case (disease status)	40001-80000	Drinking water from city	0	TRUE	FALSE	TRUE	TRUE	FALSE	FALSE	FALSE	FALSE	FALSE	0	1	3	0	0	0	0	0	TRUE	FALSE	TRUE	2	Tends to have normal bowel function	3	TRUE	Caucasian	None	Omnivorous diet	FALSE	TRUE	Female	FALSE	FALSE	TRUE	FALSE	FALSE	FALSE	FALSE	FALSE	Weekly	Several times weekly	Daily	Daily	Daily	Several times weekly
B18012408	120	Control (disease status)	40001-80000	Drinking water from city	0	TRUE	FALSE	TRUE	TRUE	FALSE	FALSE	FALSE	FALSE	FALSE	0	1	3	0	0	0	0	0	TRUE	FALSE	TRUE	2	Tends to have normal bowel function	2	TRUE	Caucasian	None	Vegetarian diet	FALSE	TRUE	Female	FALSE	FALSE	TRUE	FALSE	FALSE	FALSE	FALSE	FALSE	Daily	Weekly	Daily	Daily	Daily	Several times weekly
B18012409	120	Case (disease status)	40001-80000	Drinking water from city	0	TRUE	FALSE	TRUE	TRUE	FALSE	FALSE	FALSE	FALSE	FALSE	0	1	3	0	0	0	0	0	TRUE	FALSE	TRUE	2	Tends to have normal bowel function	3	TRUE	Caucasian	None	Omnivorous diet	FALSE	TRUE	Female	FALSE	FALSE	TRUE	FALSE	FALSE	FALSE	FALSE	FALSE	Weekly	Several times weekly	Daily	Daily	Daily	Several times weekly
B18012410	120	Control (disease status)	40001-80000	Drinking water from city	0	TRUE	FALSE	TRUE	TRUE	FALSE	FALSE	FALSE	FALSE	FALSE	0	1	3	0	0	0	0	0	TRUE	FALSE	TRUE	2	Tends to have normal bowel function	2	TRUE	Caucasian	None	Vegetarian diet	FALSE	TRUE	Female	FALSE	FALSE	TRUE	FALSE	FALSE	FALSE	FALSE	FALSE	Daily	Weekly	Daily	Daily	Daily	Several times weekly
B18012411	120	Case (disease status)	40001-80000	Drinking water from city	0	TRUE	FALSE	TRUE	TRUE	FALSE	FALSE	FALSE	FALSE	FALSE	0	1	3	0	0	0	0	0	TRUE	FALSE	TRUE	2	Tends to have normal bowel function	3	TRUE	Caucasian	None	Omnivorous diet	FALSE	TRUE	Female	FALSE	FALSE	TRUE	FALSE	FALSE	FALSE	FALSE	FALSE	Weekly	Several times weekly	Daily	Daily	Daily	Several times weekly
B18012412	120	Control (disease status)	40001-80000	Drinking water from city	0	TRUE	FALSE	TRUE	TRUE	FALSE	FALSE	FALSE	FALSE	FALSE	0	1	3	0	0	0	0	0	TRUE	FALSE	TRUE	2	Tends to have normal bowel function	2	TRUE	Caucasian	None	Vegetarian diet	FALSE	TRUE	Female	FALSE	FALSE	TRUE	FALSE	FALSE	FALSE	FALSE	FALSE	Daily	Weekly	Daily	Daily	Daily	Several times weekly
B18012419	125	Case (disease status)	More than 200000	Drinking water from well	0	TRUE	TRUE	TRUE	TRUE	FALSE	TRUE	FALSE	FALSE	FALSE	2	1	1	0	2	0	0	0	TRUE	FALSE	TRUE	1	Tends to have constipation	Less than 1	TRUE	Caucasian	None	Vegan diet	FALSE	TRUE	Male	TRUE	FALSE	FALSE	FALSE	FALSE	FALSE	FALSE	FALSE	Weekly	Never	Never	Daily	Daily	Never
B18012420	125	Control (disease status)	More than 200000	Drinking water from well	0	TRUE	TRUE	TRUE	TRUE	FALSE	TRUE	FALSE	FALSE	FALSE	2	1	1	0	2	0	0	0	TRUE	FALSE	FALSE	3	Tends to have normal bowel function	1	TRUE	Caucasian	None	Vegetarian diet	FALSE	FALSE	Male	FALSE	FALSE	FALSE	FALSE	FALSE	FALSE	FALSE	FALSE	Several times weekly	Never	Rarely	Daily	Several times weekly	Never
B18012421	125	Case (disease status)	More than 200000	Drinking water from well	0	TRUE	TRUE	TRUE	TRUE	FALSE	TRUE	FALSE	FALSE	FALSE	2	1	1	0	2	0	0	0	TRUE	FALSE	TRUE	1	Tends to have constipation	Less than 1	TRUE	Caucasian	None	Vegan diet	FALSE	TRUE	Male	TRUE	FALSE	FALSE	FALSE	FALSE	FALSE	FALSE	FALSE	Weekly	Never	Never	Daily	Daily	Never
B18012422	125	Control (disease status)	More than 200000	Drinking water from well	0	TRUE	TRUE	TRUE	TRUE	FALSE	TRUE	FALSE	FALSE	FALSE	2	1	1	0	2	0	0	0	TRUE	FALSE	FALSE	3	Tends to have normal bowel function	1	TRUE	Caucasian	None	Vegetarian diet	FALSE	FALSE	Male	FALSE	FALSE	FALSE	FALSE	FALSE	FALSE	FALSE	FALSE	Several times weekly	Never	Rarely	Daily	Several times weekly	Never
B18012423	125	Case (disease status)	More than 200000	Drinking water from well	0	TRUE	TRUE	TRUE	TRUE	FALSE	TRUE	FALSE	FALSE	FALSE	2	1	1	0	2	0	0	0	TRUE	FALSE	TRUE	1	Tends to have constipation	Less than 1	TRUE	Caucasian	None	Vegan diet	FALSE	TRUE	Male	TRUE	FALSE	FALSE	FALSE	FALSE	FALSE	FALSE	FALSE	Weekly	Never	Never	Daily	Daily	Never
B18012424	125	Control (disease status)	More than 200000	Drinking water from well	0	TRUE	TRUE	TRUE	TRUE	FALSE	TRUE	FALSE	FALSE	FALSE	2	1	1	0	2	0	0	0	TRUE	FALSE	FALSE	3	Tends to have normal bowel function	1	TRUE	Caucasian	None	Vegetarian diet	FALSE	FALSE	Male	FALSE	FALSE	FALSE	FALSE	FALSE	FALSE	FALSE	FALSE	Several times weekly	Never	Rarely	Daily	Several times weekly	Never
B18012431	128	Case (disease status)	40001-80000	Drinking water from city	0	TRUE	TRUE	FALSE	FALSE	FALSE	FALSE	FALSE	FALSE	FALSE	2	0	0	0	0	0	0	0	TRUE	FALSE	TRUE	3	Tends to have constipation	Less than 1	FALSE	Hispanic & African race	None	Vegetarian diet	FALSE	TRUE	Female	TRUE	FALSE	FALSE	FALSE	FALSE	FALSE	FALSE	FALSE	Daily	Never	Daily	Several times weekly	Never	Daily
B18012432	128	Control (disease status)	40001-80000	Drinking water from city	0	TRUE	TRUE	FALSE	FALSE	FALSE	FALSE	FALSE	FALSE	FALSE	2	0	0	0	0	0	0	0	TRUE	FALSE	TRUE	2	Tends to have normal bowel function	1	FALSE	Hispanic & African race	None	Omnivorous/avoids red meat diet	FALSE	FALSE	Female	FALSE	FALSE	FALSE	FALSE	FALSE	FALSE	FALSE	FALSE	Daily	Never	Daily	Daily	Rarely	Daily
B18012433	128	Case (disease status)	40001-80000	Drinking water from city	0	TRUE	TRUE	FALSE	FALSE	FALSE	FALSE	FALSE	FALSE	FALSE	2	0	0	0	0	0	0	0	TRUE	FALSE	TRUE	3	Tends to have constipation	Less than 1	FALSE	Hispanic & African race	None	Vegetarian diet	FALSE	TRUE	Female	TRUE	FALSE	FALSE	FALSE	FALSE	FALSE	FALSE	FALSE	Daily	Never	Daily	Several times weekly	Never	Daily
B18012434	128	Control (disease status)	40001-80000	Drinking water from city	0	TRUE	TRUE	FALSE	FALSE	FALSE	FALSE	TRUE	FALSE	FALSE	2	0	0	0	0	0	0	0	TRUE	FALSE	TRUE	2	Tends to have normal bowel function	1	FALSE	Hispanic & African race	None	Omnivorous/avoids red meat diet	FALSE	FALSE	Female	FALSE	FALSE	FALSE	FALSE	FALSE	FALSE	FALSE	FALSE	Daily	Never	Daily	Daily	Rarely	Daily
B18012435	128	Case (disease status)	40001-80000	Drinking water from city	0	TRUE	TRUE	FALSE	FALSE	FALSE	FALSE	FALSE	FALSE	FALSE	2	0	0	0	0	0	0	0	TRUE	FALSE	TRUE	3	Tends to have constipation	Less than 1	FALSE	Hispanic & African race	None	Vegetarian diet	FALSE	TRUE	Female	TRUE	FALSE	FALSE	FALSE	FALSE	FALSE	FALSE	FALSE	Daily	Never	Daily	Several times weekly	Never	Daily
B18012436	128	Control (disease status)	40001-80000	Drinking water from city	0	TRUE	TRUE	FALSE	FALSE	FALSE	FALSE	FALSE	FALSE	FALSE	2	0	0	0	0	0	0	0	TRUE	FALSE	TRUE	2	Tends to have normal bowel function	1	FALSE	Hispanic & African race	None	Omnivorous/avoids red meat diet	FALSE	FALSE	Female	FALSE	FALSE	FALSE	FALSE	FALSE	FALSE	FALSE	FALSE	Daily	Never	Daily	Daily	Rarely	Daily
B18012437	130	Case (disease status)	80001-150001	Drinking water is bottled	0	FALSE	FALSE	FALSE	FALSE	FALSE	FALSE	FALSE	FALSE	FALSE	0	0	0	0	0	0	0	0	FALSE	FALSE	FALSE	3	Tends to have normal bowel function	2	FALSE	Asian race & Middle Eastern race	None	Omnivorous diet	FALSE	TRUE	Male	FALSE	FALSE	FALSE	TRUE	FALSE	FALSE	FALSE	TRUE	Daily	Never	Never	Never	Several times weekly	Several times weekly
B18012438	130	Control (disease status)	80001-150001	Drinking water is bottled	0	FALSE	FALSE	FALSE	FALSE	FALSE	FALSE	FALSE	FALSE	FALSE	0	0	0	0	0	0	0	0	FALSE	FALSE	FALSE	3	Tends to have normal bowel function	1	FALSE	Asian race & Middle Eastern race	None	Omnivorous/avoids red meat diet	FALSE	TRUE	Female	FALSE	FALSE	FALSE	TRUE	FALSE	FALSE	FALSE	FALSE	Several times weekly	Never	Never	Weekly	Several times weekly	Several times weekly
B18012439	130	Case (disease status)	80001-150001	Drinking water is bottled	0	FALSE	FALSE	FALSE	FALSE	FALSE	FALSE	FALSE	FALSE	FALSE	0	0	0	0	0	0	0	0	FALSE	FALSE	FALSE	3	Tends to have normal bowel function	2	FALSE	Asian race & Middle Eastern race	None	Omnivorous diet	FALSE	TRUE	Male	FALSE	FALSE	FALSE	TRUE	FALSE	FALSE	FALSE	TRUE	Daily	Never	Never	Never	Several times weekly	Several times weekly
B18012440	130	Control (disease status)	80001-150001	Drinking water is bottled	0	FALSE	FALSE	FALSE	FALSE	FALSE	FALSE	FALSE	FALSE	FALSE	0	0	0	0	0	0	0	0	FALSE	FALSE	FALSE	3	Tends to have normal bowel function	1	FALSE	Asian race & Middle Eastern race	None	Omnivorous/avoids red meat diet	FALSE	TRUE	Female	FALSE	FALSE	FALSE	TRUE	FALSE	FALSE	FALSE	FALSE	Several times weekly	Never	Never	Weekly	Several times weekly	Several times weekly
B18012441	130	Case (disease status)	80001-150001	Drinking water is bottled	0	FALSE	FALSE	FALSE	FALSE	FALSE	FALSE	FALSE	FALSE	FALSE	0	0	0	0	0	0	0	0	FALSE	FALSE	FALSE	3	Tends to have normal bowel function	2	FALSE	Asian race & Middle Eastern race	None	Omnivorous diet	FALSE	TRUE	Male	FALSE	FALSE	FALSE	TRUE	FALSE	FALSE	FALSE	TRUE	Daily	Never	Never	Never	Several times weekly	Several times weekly
B18012442	130	Control (disease status)	80001-150001	Drinking water is bottled	0	FALSE	FALSE	FALSE	FALSE	FALSE	FALSE	FALSE	FALSE	FALSE	0	0	0	0	0	0	0	0	FALSE	FALSE	FALSE	3	Tends to have normal bowel function	1	FALSE	Asian race & Middle Eastern race	None	Omnivorous/avoids red meat diet	FALSE	TRUE	Female	FALSE	FALSE	FALSE	TRUE	FALSE	FALSE	FALSE	FALSE	Several times weekly	Never	Never	Weekly	Several times weekly	Several times weekly
B18012443	131	Case (disease status)	More than 200000	Drinking water from city	0	FALSE	FALSE	FALSE	FALSE	FALSE	FALSE	FALSE	FALSE	FALSE	0	0	0	0	0	0	0	0	NA	NA	TRUE	1	Tends to have constipation	Less than 1	FALSE	Caucasian	None	Omnivorous diet	NA	FALSE	Female	FALSE	FALSE	FALSE	FALSE	FALSE	FALSE	FALSE	FALSE	Several times weekly	Never	Daily	Daily	Daily	Never
B18012444	131	Control (disease status)	More than 200000	Drinking water from city	0	FALSE	FALSE	FALSE	FALSE	FALSE	FALSE	FALSE	FALSE	FALSE	0	0	0	0	0	0	0	0	NA	NA	TRUE	1	Tends to have diarrhea	1	FALSE	Caucasian	None	Omnivorous diet	NA	FALSE	Male	FALSE	FALSE	FALSE	FALSE	FALSE	FALSE	FALSE	FALSE	Several times weekly	Rarely	Several times weekly	Several times weekly	Daily	Never
B18012445	131	Case (disease status)	More than 200000	Drinking water from city	0	FALSE	FALSE	FALSE	FALSE	FALSE	FALSE	FALSE	FALSE	FALSE	0	0	0	0	0	0	0	0	NA	NA	TRUE	1	Tends to have constipation	Less than 1	FALSE	Caucasian	None	Omnivorous diet	NA	FALSE	Female	FALSE	FALSE	FALSE	FALSE	FALSE	FALSE	FALSE	FALSE	Several times weekly	Never	Daily	Daily	Daily	Never
B18012446	131	Control (disease status)	More than 200000	Drinking water from city	0	FALSE	FALSE	FALSE	FALSE	FALSE	FALSE	FALSE	FALSE	FALSE	0	0	0	0	0	0	0	0	NA	NA	TRUE	1	Tends to have diarrhea	1	FALSE	Caucasian	None	Omnivorous diet	NA	FALSE	Male	FALSE	FALSE	FALSE	FALSE	FALSE	FALSE	FALSE	FALSE	Several times weekly	Rarely	Several times weekly	Several times weekly	Daily	Never
B18012447	131	Case (disease status)	More than 200000	Drinking water from city	0	FALSE	FALSE	FALSE	FALSE	FALSE	FALSE	FALSE	FALSE	FALSE	0	0	0	0	0	0	0	0	NA	NA	TRUE	1	Tends to have constipation	Less than 1	FALSE	Caucasian	None	Omnivorous diet	NA	FALSE	Female	FALSE	FALSE	FALSE	FALSE	FALSE	FALSE	FALSE	FALSE	Several times weekly	Never	Daily	Daily	Daily	Never
B18012448	131	Control (disease status)	More than 200000	Drinking water from city	0	FALSE	FALSE	FALSE	FALSE	FALSE	FALSE	FALSE	FALSE	FALSE	0	0	0	0	0	0	0	0	NA	NA	TRUE	1	Tends to have diarrhea	1	FALSE	Caucasian	None	Omnivorous diet	NA	FALSE	Male	FALSE	FALSE	FALSE	FALSE	FALSE	FALSE	FALSE	FALSE	Several times weekly	Rarely	Several times weekly	Several times weekly	Daily	Never
B18012453	134	Case (disease status)	40001-80000	Drinking water from city & Drinking water is filtered	0	TRUE	TRUE	TRUE	FALSE	FALSE	FALSE	FALSE	FALSE	FALSE	1	1	0	0	0	0	0	0	TRUE	FALSE	FALSE	3	Tends to have normal bowel function	1	FALSE	Asian race	Peanut (food) & Tree nut (food) & Dairy food & Gluten-containing grain & Egg	Omnivorous diet	FALSE	FALSE	Male	FALSE	FALSE	FALSE	FALSE	FALSE	FALSE	TRUE	FALSE	Several times weekly	Never	Rarely	Several times weekly	Daily	Rarely
B18012454	134	Control (disease status)	40001-80000	Drinking water from city & Drinking water is filtered	0	TRUE	TRUE	TRUE	FALSE	FALSE	FALSE	FALSE	FALSE	FALSE	1	1	0	0	0	0	0	0	TRUE	FALSE	FALSE	3	Tends to have normal bowel function	1	FALSE	Asian race	None	Omnivorous diet	FALSE	FALSE	Female	FALSE	FALSE	FALSE	FALSE	FALSE	FALSE	FALSE	FALSE	Several times weekly	Never	Weekly	Several times weekly	Daily	Weekly
B18012455	134	Case (disease status)	40001-80000	Drinking water from city & Drinking water is filtered	0	TRUE	TRUE	TRUE	FALSE	FALSE	FALSE	FALSE	FALSE	FALSE	1	1	0	0	0	0	0	0	TRUE	FALSE	FALSE	3	Tends to have normal bowel function	1	FALSE	Asian race	Peanut (food) & Tree nut (food) & Dairy food & Gluten-containing grain & Egg	Omnivorous diet	FALSE	FALSE	Male	FALSE	FALSE	FALSE	FALSE	FALSE	FALSE	TRUE	FALSE	Several times weekly	Never	Rarely	Several times weekly	Daily	Rarely
B18012456	134	Control (disease status)	40001-80000	Drinking water from city & Drinking water is filtered	0	TRUE	TRUE	TRUE	FALSE	FALSE	FALSE	FALSE	FALSE	FALSE	1	1	0	0	0	0	0	0	TRUE	FALSE	FALSE	3	Tends to have normal bowel function	1	FALSE	Asian race	None	Omnivorous diet	FALSE	FALSE	Female	FALSE	FALSE	FALSE	FALSE	FALSE	FALSE	FALSE	FALSE	Several times weekly	Never	Weekly	Several times weekly	Daily	Weekly
B18012457	134	Case (disease status)	40001-80000	Drinking water from city & Drinking water is filtered	0	TRUE	TRUE	TRUE	FALSE	FALSE	FALSE	FALSE	FALSE	FALSE	1	1	0	0	0	0	0	0	TRUE	FALSE	FALSE	3	Tends to have normal bowel function	1	FALSE	Asian race	Peanut (food) & Tree nut (food) & Dairy food & Gluten-containing grain & Egg	Omnivorous diet	FALSE	FALSE	Male	FALSE	FALSE	FALSE	FALSE	FALSE	FALSE	TRUE	FALSE	Several times weekly	Never	Rarely	Several times weekly	Daily	Rarely
B18012458	134	Control (disease status)	40001-80000	Drinking water from city & Drinking water is filtered	0	TRUE	TRUE	TRUE	FALSE	FALSE	FALSE	FALSE	FALSE	FALSE	1	1	0	0	0	0	0	0	TRUE	FALSE	FALSE	3	Tends to have normal bowel function	1	FALSE	Asian race	None	Omnivorous diet	FALSE	FALSE	Female	FALSE	FALSE	FALSE	FALSE	FALSE	FALSE	FALSE	FALSE	Several times weekly	Never	Weekly	Several times weekly	Daily	Weekly
B18012459	135	Case (disease status)	150001-200000	Drinking water from city	0	FALSE	FALSE	FALSE	FALSE	FALSE	FALSE	FALSE	FALSE	FALSE	0	0	0	0	0	0	0	0	FALSE	FALSE	TRUE	2	Tends to have constipation	1	FALSE	Caucasian	None	Omnivorous diet	FALSE	TRUE	Male	TRUE	FALSE	FALSE	FALSE	FALSE	FALSE	FALSE	FALSE	Several times weekly	Never	Daily	Rarely	Several times weekly	Weekly
B18012460	135	Control (disease status)	150001-200000	Drinking water from city	0	FALSE	FALSE	FALSE	FALSE	FALSE	FALSE	FALSE	FALSE	FALSE	0	0	0	0	0	0	0	0	FALSE	FALSE	TRUE	2	Tends to have normal bowel function	1	FALSE	Caucasian	None	Omnivorous diet	FALSE	FALSE	Male	FALSE	FALSE	FALSE	FALSE	FALSE	FALSE	FALSE	FALSE	Several times weekly	Never	Weekly	Several times weekly	Several times weekly	Weekly
B18012461	135	Case (disease status)	150001-200000	Drinking water from city	0	FALSE	FALSE	FALSE	FALSE	FALSE	FALSE	FALSE	FALSE	FALSE	0	0	0	0	0	0	0	0	FALSE	FALSE	TRUE	2	Tends to have constipation	1	FALSE	Caucasian	None	Omnivorous diet	FALSE	TRUE	Male	TRUE	FALSE	FALSE	FALSE	FALSE	FALSE	FALSE	FALSE	Several times weekly	Never	Daily	Rarely	Several times weekly	Weekly
B18012462	135	Control (disease status)	150001-200000	Drinking water from city	0	FALSE	FALSE	FALSE	FALSE	FALSE	FALSE	FALSE	FALSE	FALSE	0	0	0	0	0	0	0	0	FALSE	FALSE	TRUE	2	Tends to have normal bowel function	1	FALSE	Caucasian	None	Omnivorous diet	FALSE	FALSE	Male	FALSE	FALSE	FALSE	FALSE	FALSE	FALSE	FALSE	FALSE	Several times weekly	Never	Weekly	Several times weekly	Several times weekly	Weekly
B18012463	135	Case (disease status)	150001-200000	Drinking water from city	0	FALSE	FALSE	FALSE	FALSE	FALSE	FALSE	FALSE	FALSE	FALSE	0	0	0	0	0	0	0	0	FALSE	FALSE	TRUE	2	Tends to have constipation	1	FALSE	Caucasian	None	Omnivorous diet	FALSE	TRUE	Male	TRUE	FALSE	FALSE	FALSE	FALSE	FALSE	FALSE	FALSE	Several times weekly	Never	Daily	Rarely	Several times weekly	Weekly
B18012464	135	Control (disease status)	150001-200000	Drinking water from city	0	FALSE	FALSE	FALSE	FALSE	FALSE	FALSE	FALSE	FALSE	FALSE	0	0	0	0	0	0	0	0	FALSE	FALSE	TRUE	2	Tends to have normal bowel function	1	FALSE	Caucasian	None	Omnivorous diet	FALSE	FALSE	Male	FALSE	FALSE	FALSE	FALSE	FALSE	FALSE	FALSE	FALSE	Several times weekly	Never	Weekly	Several times weekly	Several times weekly	Weekly
B18012465	137	Case (disease status)	More than 200000	Drinking water from city	0	FALSE	FALSE	FALSE	FALSE	FALSE	FALSE	FALSE	FALSE	FALSE	0	0	0	0	0	0	0	0	FALSE	FALSE	FALSE	3	Tends to have normal bowel function	1	FALSE	Unknown racial group	None	Omnivorous diet	FALSE	FALSE	Male	FALSE	FALSE	FALSE	FALSE	FALSE	FALSE	FALSE	FALSE	Rarely	Never	Never	Rarely	Several times weekly	Rarely
B18012466	137	Control (disease status)	More than 200000	Drinking water from city	0	FALSE	FALSE	FALSE	FALSE	FALSE	FALSE	FALSE	FALSE	FALSE	0	0	0	0	0	0	0	0	FALSE	FALSE	FALSE	3	Tends to have normal bowel function	2	FALSE	Unknown racial group	None	Omnivorous diet	FALSE	FALSE	Male	FALSE	FALSE	FALSE	FALSE	FALSE	FALSE	FALSE	FALSE	Rarely	Never	Never	Rarely	Weekly	Weekly
B18012467	137	Case (disease status)	More than 200000	Drinking water from city	0	FALSE	FALSE	FALSE	FALSE	FALSE	FALSE	FALSE	FALSE	FALSE	0	0	0	0	0	0	0	0	FALSE	FALSE	FALSE	3	Tends to have normal bowel function	1	FALSE	Unknown racial group	None	Omnivorous diet	FALSE	FALSE	Male	FALSE	FALSE	FALSE	FALSE	FALSE	FALSE	FALSE	FALSE	Rarely	Never	Never	Rarely	Several times weekly	Rarely
B18012468	137	Control (disease status)	More than 200000	Drinking water from city	0	FALSE	FALSE	FALSE	FALSE	FALSE	FALSE	FALSE	FALSE	FALSE	0	0	0	0	0	0	0	0	FALSE	FALSE	FALSE	3	Tends to have normal bowel function	2	FALSE	Unknown racial group	None	Omnivorous diet	FALSE	FALSE	Male	FALSE	FALSE	FALSE	FALSE	FALSE	FALSE	FALSE	FALSE	Rarely	Never	Never	Rarely	Weekly	Weekly
B18012469	137	Case (disease status)	More than 200000	Drinking water from city	0	FALSE	FALSE	FALSE	FALSE	FALSE	FALSE	FALSE	FALSE	FALSE	0	0	0	0	0	0	0	0	FALSE	FALSE	FALSE	3	Tends to have normal bowel function	1	FALSE	Unknown racial group	None	Omnivorous diet	FALSE	FALSE	Male	FALSE	FALSE	FALSE	FALSE	FALSE	FALSE	FALSE	FALSE	Rarely	Never	Never	Rarely	Several times weekly	Rarely
B18012470	137	Control (disease status)	More than 200000	Drinking water from city	0	FALSE	FALSE	FALSE	FALSE	FALSE	FALSE	FALSE	FALSE	FALSE	0	0	0	0	0	0	0	0	FALSE	FALSE	FALSE	3	Tends to have normal bowel function	2	FALSE	Unknown racial group	None	Omnivorous diet	FALSE	FALSE	Male	FALSE	FALSE	FALSE	FALSE	FALSE	FALSE	FALSE	FALSE	Rarely	Never	Never	Rarely	Weekly	Weekly
B18012475	139	Case (disease status)	80001-150001	Drinking water from city	0	TRUE	TRUE	FALSE	FALSE	FALSE	FALSE	FALSE	FALSE	FALSE	1	0	0	0	0	0	0	0	TRUE	FALSE	FALSE	3	Tends to have constipation	1	FALSE	Caucasian	None	Omnivorous diet	FALSE	TRUE	Male	TRUE	FALSE	FALSE	FALSE	FALSE	FALSE	FALSE	FALSE	Never	Several times weekly	Several times weekly	Several times weekly	Daily	Rarely
B18012476	139	Control (disease status)	80001-150001	Drinking water from city	0	TRUE	TRUE	FALSE	FALSE	FALSE	FALSE	FALSE	FALSE	FALSE	1	0	0	0	0	0	0	0	TRUE	FALSE	FALSE	3	Tends to have normal bowel function	1	FALSE	Caucasian	None	Omnivorous diet	FALSE	TRUE	Male	FALSE	FALSE	FALSE	TRUE	FALSE	FALSE	FALSE	FALSE	Never	Several times weekly	Several times weekly	Daily	Daily	Rarely
B18012477	139	Case (disease status)	80001-150001	Drinking water from city	0	TRUE	TRUE	FALSE	FALSE	FALSE	FALSE	FALSE	FALSE	FALSE	1	0	0	0	0	0	0	0	TRUE	FALSE	FALSE	3	Tends to have constipation	1	FALSE	Caucasian	None	Omnivorous diet	FALSE	TRUE	Male	TRUE	FALSE	FALSE	FALSE	FALSE	FALSE	FALSE	FALSE	Never	Several times weekly	Several times weekly	Several times weekly	Daily	Rarely
B18012478	139	Control (disease status)	80001-150001	Drinking water from city	0	TRUE	TRUE	FALSE	FALSE	FALSE	FALSE	FALSE	FALSE	FALSE	1	0	0	0	0	0	0	0	TRUE	FALSE	FALSE	3	Tends to have normal bowel function	1	FALSE	Caucasian	None	Omnivorous diet	FALSE	TRUE	Male	FALSE	FALSE	FALSE	TRUE	FALSE	FALSE	FALSE	FALSE	Never	Several times weekly	Several times weekly	Daily	Daily	Rarely
B18012479	139	Case (disease status)	80001-150001	Drinking water from city	0	TRUE	TRUE	FALSE	FALSE	FALSE	FALSE	FALSE	FALSE	FALSE	1	0	0	0	0	0	0	0	TRUE	FALSE	FALSE	3	Tends to have constipation	1	FALSE	Caucasian	None	Omnivorous diet	FALSE	TRUE	Male	TRUE	FALSE	FALSE	FALSE	FALSE	FALSE	FALSE	FALSE	Never	Several times weekly	Several times weekly	Several times weekly	Daily	Rarely
B18012480	139	Control (disease status)	80001-150001	Drinking water from city	0	TRUE	TRUE	FALSE	FALSE	FALSE	FALSE	FALSE	FALSE	FALSE	1	0	0	0	0	0	0	0	TRUE	FALSE	FALSE	3	Tends to have normal bowel function	1	FALSE	Caucasian	None	Omnivorous diet	FALSE	TRUE	Male	FALSE	FALSE	FALSE	TRUE	FALSE	FALSE	FALSE	FALSE	Never	Several times weekly	Several times weekly	Daily	Daily	Rarely
B18012481	140	Case (disease status)	40001-80000	Drinking water from city & Drinking water is bottled	0	TRUE	FALSE	TRUE	FALSE	FALSE	FALSE	FALSE	FALSE	FALSE	2	0	0	0	0	0	0	0	FALSE	TRUE	FALSE	3	Tends to have constipation	Less than 1	FALSE	Caucasian	None	Omnivorous diet	FALSE	TRUE	Male	TRUE	FALSE	FALSE	FALSE	FALSE	FALSE	FALSE	FALSE	Daily	Rarely	Several times weekly	Daily	Daily	Weekly
B18012482	140	Control (disease status)	40001-80000	Drinking water from city & Drinking water is bottled	0	TRUE	FALSE	TRUE	FALSE	FALSE	FALSE	FALSE	FALSE	FALSE	2	0	0	0	0	0	0	0	FALSE	TRUE	FALSE	3	Tends to have normal bowel function	1	FALSE	Caucasian	None	Omnivorous diet	FALSE	FALSE	Male	FALSE	FALSE	FALSE	FALSE	FALSE	FALSE	FALSE	FALSE	Daily	Never	Daily	Daily	Daily	Weekly
B18012483	140	Case (disease status)	40001-80000	Drinking water from city & Drinking water is bottled	0	TRUE	FALSE	TRUE	FALSE	FALSE	FALSE	FALSE	FALSE	FALSE	2	0	0	0	0	0	0	0	FALSE	TRUE	FALSE	3	Tends to have constipation	Less than 1	FALSE	Caucasian	None	Omnivorous diet	FALSE	TRUE	Male	TRUE	FALSE	FALSE	FALSE	FALSE	FALSE	FALSE	FALSE	Daily	Rarely	Several times weekly	Daily	Daily	Weekly
B18012484	140	Control (disease status)	40001-80000	Drinking water from city & Drinking water is bottled	0	TRUE	FALSE	TRUE	FALSE	FALSE	FALSE	FALSE	FALSE	FALSE	2	0	0	0	0	0	0	0	FALSE	TRUE	FALSE	3	Tends to have normal bowel function	1	FALSE	Caucasian	None	Omnivorous diet	FALSE	FALSE	Male	FALSE	FALSE	FALSE	FALSE	FALSE	FALSE	FALSE	FALSE	Daily	Never	Daily	Daily	Daily	Weekly
B18012485	140	Case (disease status)	40001-80000	Drinking water from city & Drinking water is bottled	0	TRUE	FALSE	TRUE	FALSE	FALSE	FALSE	FALSE	FALSE	FALSE	2	0	0	0	0	0	0	0	FALSE	TRUE	FALSE	3	Tends to have constipation	Less than 1	FALSE	Caucasian	None	Omnivorous diet	FALSE	TRUE	Male	TRUE	FALSE	FALSE	FALSE	FALSE	FALSE	FALSE	FALSE	Daily	Rarely	Several times weekly	Daily	Daily	Weekly
B18012486	140	Control (disease status)	40001-80000	Drinking water from city & Drinking water is bottled	0	TRUE	FALSE	TRUE	FALSE	FALSE	FALSE	FALSE	FALSE	FALSE	2	0	0	0	0	0	0	0	FALSE	TRUE	FALSE	3	Tends to have normal bowel function	1	FALSE	Caucasian	None	Omnivorous diet	FALSE	FALSE	Male	FALSE	FALSE	FALSE	FALSE	FALSE	FALSE	FALSE	FALSE	Daily	Never	Daily	Daily	Daily	Weekly
B18012493	144	Case (disease status)	80001-150001	Drinking water from city	0	FALSE	FALSE	FALSE	FALSE	FALSE	FALSE	FALSE	FALSE	FALSE	0	0	0	0	0	0	0	0	FALSE	FALSE	FALSE	3	Tends to have normal bowel function	1	FALSE	Indian (subcontinent) race	Peanut (food) & Shellfish (food) & Dairy food & Gluten-containing grain & Soybean (food)	Vegan diet	FALSE	TRUE	Female	FALSE	FALSE	FALSE	FALSE	TRUE	FALSE	FALSE	TRUE	Weekly	Rarely	Never	Daily	Daily	Rarely
B18012494	144	Control (disease status)	80001-150001	Drinking water from city	0	FALSE	FALSE	FALSE	FALSE	FALSE	FALSE	FALSE	FALSE	FALSE	0	0	0	0	0	0	0	0	FALSE	FALSE	FALSE	3	Tends to have normal bowel function	1	FALSE	Indian (subcontinent) race	Shellfish (food)	Omnivorous diet	FALSE	FALSE	Male	FALSE	FALSE	FALSE	FALSE	FALSE	FALSE	FALSE	FALSE	Rarely	Several times weekly	Rarely	Weekly	Weekly	Rarely
B18012495	144	Case (disease status)	80001-150001	Drinking water from city	0	FALSE	FALSE	FALSE	FALSE	FALSE	FALSE	FALSE	FALSE	FALSE	0	0	0	0	0	0	0	0	FALSE	FALSE	FALSE	3	Tends to have normal bowel function	1	FALSE	Indian (subcontinent) race	Peanut (food) & Shellfish (food) & Dairy food & Gluten-containing grain & Soybean (food)	Vegan diet	FALSE	TRUE	Female	FALSE	FALSE	FALSE	FALSE	TRUE	FALSE	FALSE	TRUE	Weekly	Rarely	Never	Daily	Daily	Rarely
B18012496	144	Control (disease status)	80001-150001	Drinking water from city	0	FALSE	FALSE	FALSE	FALSE	FALSE	FALSE	FALSE	FALSE	FALSE	0	0	0	0	0	0	0	0	FALSE	FALSE	FALSE	3	Tends to have normal bowel function	1	FALSE	Indian (subcontinent) race	Shellfish (food)	Omnivorous diet	FALSE	FALSE	Male	FALSE	FALSE	FALSE	FALSE	FALSE	FALSE	FALSE	FALSE	Rarely	Several times weekly	Rarely	Weekly	Weekly	Rarely
B18012497	144	Case (disease status)	80001-150001	Drinking water from city	0	FALSE	FALSE	FALSE	FALSE	FALSE	FALSE	FALSE	FALSE	FALSE	0	0	0	0	0	0	0	0	FALSE	FALSE	FALSE	3	Tends to have normal bowel function	1	FALSE	Indian (subcontinent) race	Peanut (food) & Shellfish (food) & Dairy food & Gluten-containing grain & Soybean (food)	Vegan diet	FALSE	TRUE	Female	FALSE	FALSE	FALSE	FALSE	TRUE	FALSE	FALSE	TRUE	Weekly	Rarely	Never	Daily	Daily	Rarely
B18012498	144	Control (disease status)	80001-150001	Drinking water from city	0	FALSE	FALSE	FALSE	FALSE	FALSE	FALSE	FALSE	FALSE	FALSE	0	0	0	0	0	0	0	0	FALSE	FALSE	FALSE	3	Tends to have normal bowel function	1	FALSE	Indian (subcontinent) race	Shellfish (food)	Omnivorous diet	FALSE	FALSE	Male	FALSE	FALSE	FALSE	FALSE	FALSE	FALSE	FALSE	FALSE	Rarely	Several times weekly	Rarely	Weekly	Weekly	Rarely
B18012505	148	Case (disease status)	80001-150001	Drinking water is filtered	0	TRUE	FALSE	TRUE	FALSE	FALSE	FALSE	FALSE	FALSE	FALSE	0	1	0	0	0	0	0	0	FALSE	TRUE	TRUE	0	Tends to have normal bowel function	2	TRUE	Caucasian	None	Vegetarian diet	FALSE	FALSE	Male	FALSE	FALSE	FALSE	FALSE	FALSE	FALSE	FALSE	FALSE	Weekly	Never	Never	Daily	Rarely	Several times weekly
B18012506	148	Control (disease status)	80001-150001	Drinking water is filtered	0	TRUE	FALSE	TRUE	FALSE	FALSE	FALSE	FALSE	FALSE	FALSE	0	1	0	0	0	0	0	0	FALSE	TRUE	TRUE	2	Tends to have constipation	1	TRUE	Caucasian	None	Omnivorous diet	FALSE	FALSE	Female	FALSE	FALSE	FALSE	FALSE	FALSE	FALSE	FALSE	FALSE	Several times weekly	Never	Daily	Several times weekly	Daily	Rarely
B18012507	148	Case (disease status)	80001-150001	Drinking water is filtered	0	TRUE	FALSE	TRUE	FALSE	FALSE	FALSE	FALSE	FALSE	FALSE	0	1	0	0	0	0	0	0	FALSE	TRUE	TRUE	0	Tends to have normal bowel function	2	TRUE	Caucasian	None	Vegetarian diet	FALSE	FALSE	Male	FALSE	FALSE	FALSE	FALSE	FALSE	FALSE	FALSE	FALSE	Weekly	Never	Never	Daily	Rarely	Several times weekly
B18012508	148	Control (disease status)	80001-150001	Drinking water is filtered	0	TRUE	FALSE	TRUE	FALSE	FALSE	FALSE	FALSE	FALSE	FALSE	0	1	0	0	0	0	0	0	FALSE	TRUE	TRUE	2	Tends to have constipation	1	TRUE	Caucasian	None	Omnivorous diet	FALSE	FALSE	Female	FALSE	FALSE	FALSE	FALSE	FALSE	FALSE	FALSE	FALSE	Several times weekly	Never	Daily	Several times weekly	Daily	Rarely
B18012509	148	Case (disease status)	80001-150001	Drinking water is filtered	0	TRUE	FALSE	TRUE	FALSE	FALSE	FALSE	FALSE	FALSE	FALSE	0	1	0	0	0	0	0	0	FALSE	TRUE	TRUE	0	Tends to have normal bowel function	2	TRUE	Caucasian	None	Vegetarian diet	FALSE	FALSE	Male	FALSE	FALSE	FALSE	FALSE	FALSE	FALSE	FALSE	FALSE	Weekly	Never	Never	Daily	Rarely	Several times weekly
B18012510	148	Control (disease status)	80001-150001	Drinking water is filtered	0	TRUE	FALSE	TRUE	FALSE	FALSE	FALSE	FALSE	FALSE	FALSE	0	1	0	0	0	0	0	0	FALSE	TRUE	TRUE	2	Tends to have constipation	1	TRUE	Caucasian	None	Omnivorous diet	FALSE	FALSE	Female	FALSE	FALSE	FALSE	FALSE	FALSE	FALSE	FALSE	FALSE	Several times weekly	Never	Daily	Several times weekly	Daily	Rarely
B18012523	154	Case (disease status)	40001-80000	Drinking water is bottled	0	FALSE	FALSE	FALSE	FALSE	FALSE	FALSE	FALSE	FALSE	FALSE	0	0	0	0	0	0	0	0	FALSE	FALSE	FALSE	3	Tends to have normal bowel function	1	TRUE	Caucasian	None	Omnivorous/avoids red meat diet	FALSE	TRUE	Male	TRUE	FALSE	FALSE	FALSE	FALSE	FALSE	FALSE	FALSE	Several times weekly	Never	Weekly	Several times weekly	Several times weekly	Rarely
B18012524	154	Control (disease status)	40001-80000	Drinking water is bottled	0	FALSE	FALSE	FALSE	FALSE	FALSE	FALSE	FALSE	FALSE	FALSE	0	0	0	0	0	0	0	0	FALSE	FALSE	TRUE	2	Tends to have normal bowel function	1	TRUE	Caucasian	None	Omnivorous diet	FALSE	FALSE	Female	FALSE	FALSE	FALSE	FALSE	FALSE	FALSE	FALSE	FALSE	Several times weekly	Never	Several times weekly	Several times weekly	Several times weekly	Rarely
B18012525	154	Case (disease status)	40001-80000	Drinking water is bottled	0	FALSE	FALSE	FALSE	FALSE	FALSE	FALSE	FALSE	FALSE	FALSE	0	0	0	0	0	0	0	0	FALSE	FALSE	FALSE	3	Tends to have normal bowel function	1	TRUE	Caucasian	None	Omnivorous/avoids red meat diet	FALSE	TRUE	Male	TRUE	FALSE	FALSE	FALSE	FALSE	FALSE	FALSE	FALSE	Several times weekly	Never	Weekly	Several times weekly	Several times weekly	Rarely
B18012526	154	Control (disease status)	40001-80000	Drinking water is bottled	0	FALSE	FALSE	FALSE	FALSE	FALSE	FALSE	FALSE	FALSE	FALSE	0	0	0	0	0	0	0	0	FALSE	FALSE	TRUE	2	Tends to have normal bowel function	1	TRUE	Caucasian	None	Omnivorous diet	FALSE	FALSE	Female	FALSE	FALSE	FALSE	FALSE	FALSE	FALSE	FALSE	FALSE	Several times weekly	Never	Several times weekly	Several times weekly	Several times weekly	Rarely
B18012527	154	Case (disease status)	40001-80000	Drinking water is bottled	0	FALSE	FALSE	FALSE	FALSE	FALSE	FALSE	FALSE	FALSE	FALSE	0	0	0	0	0	0	0	0	FALSE	FALSE	FALSE	3	Tends to have normal bowel function	1	TRUE	Caucasian	None	Omnivorous/avoids red meat diet	FALSE	TRUE	Male	TRUE	FALSE	FALSE	FALSE	FALSE	FALSE	FALSE	FALSE	Several times weekly	Never	Weekly	Several times weekly	Several times weekly	Rarely
B18012528	154	Control (disease status)	40001-80000	Drinking water is bottled	0	FALSE	FALSE	FALSE	FALSE	FALSE	FALSE	FALSE	FALSE	FALSE	0	0	0	0	0	0	0	0	FALSE	FALSE	TRUE	2	Tends to have normal bowel function	1	TRUE	Caucasian	None	Omnivorous diet	FALSE	FALSE	Female	FALSE	FALSE	FALSE	FALSE	FALSE	FALSE	FALSE	FALSE	Several times weekly	Never	Several times weekly	Several times weekly	Several times weekly	Rarely
B18012529	156	Case (disease status)	40001-80000	Drinking water from city	0	TRUE	TRUE	FALSE	FALSE	FALSE	FALSE	FALSE	FALSE	FALSE	3	0	0	0	0	0	0	0	FALSE	TRUE	FALSE	3	Tends to have normal bowel function	2	FALSE	Caucasian	None	Omnivorous diet	FALSE	TRUE	Male	FALSE	TRUE	FALSE	FALSE	FALSE	FALSE	FALSE	FALSE	Several times weekly	Never	Daily	Rarely	Daily	Rarely
B18012530	156	Control (disease status)	40001-80000	Drinking water from city	0	TRUE	TRUE	FALSE	FALSE	FALSE	FALSE	FALSE	FALSE	FALSE	3	0	0	0	0	0	0	0	FALSE	TRUE	FALSE	3	Tends to have normal bowel function	2	FALSE	Caucasian	None	Omnivorous diet	FALSE	TRUE	Male	FALSE	FALSE	TRUE	FALSE	FALSE	FALSE	FALSE	FALSE	Daily	Rarely	Daily	Several times weekly	Daily	Rarely
B18012531	156	Case (disease status)	40001-80000	Drinking water from city	0	TRUE	TRUE	FALSE	FALSE	FALSE	FALSE	FALSE	FALSE	FALSE	3	0	0	0	0	0	0	0	FALSE	TRUE	FALSE	3	Tends to have normal bowel function	2	FALSE	Caucasian	None	Omnivorous diet	FALSE	TRUE	Male	FALSE	TRUE	FALSE	FALSE	FALSE	FALSE	FALSE	FALSE	Several times weekly	Never	Daily	Rarely	Daily	Rarely
B18012532	156	Control (disease status)	40001-80000	Drinking water from city	0	TRUE	TRUE	FALSE	FALSE	FALSE	FALSE	FALSE	FALSE	FALSE	3	0	0	0	0	0	0	0	FALSE	TRUE	FALSE	3	Tends to have normal bowel function	2	FALSE	Caucasian	None	Omnivorous diet	FALSE	TRUE	Male	FALSE	FALSE	TRUE	FALSE	FALSE	FALSE	FALSE	FALSE	Daily	Rarely	Daily	Several times weekly	Daily	Rarely
B18012533	156	Case (disease status)	40001-80000	Drinking water from city	0	TRUE	TRUE	FALSE	FALSE	FALSE	FALSE	FALSE	FALSE	FALSE	3	0	0	0	0	0	0	0	FALSE	TRUE	FALSE	3	Tends to have normal bowel function	2	FALSE	Caucasian	None	Omnivorous diet	FALSE	TRUE	Male	FALSE	TRUE	FALSE	FALSE	FALSE	FALSE	FALSE	FALSE	Several times weekly	Never	Daily	Rarely	Daily	Rarely
B18012534	156	Control (disease status)	40001-80000	Drinking water from city	0	TRUE	TRUE	FALSE	FALSE	FALSE	FALSE	FALSE	FALSE	FALSE	3	0	0	0	0	0	0	0	FALSE	TRUE	FALSE	3	Tends to have normal bowel function	2	FALSE	Caucasian	None	Omnivorous diet	FALSE	TRUE	Male	FALSE	FALSE	TRUE	FALSE	FALSE	FALSE	FALSE	FALSE	Daily	Rarely	Daily	Several times weekly	Daily	Rarely
B18012535	157	Case (disease status)	150001-200000	Drinking water is bottled & Drinking water is filtered	0	FALSE	FALSE	FALSE	FALSE	FALSE	FALSE	FALSE	FALSE	FALSE	0	0	0	0	0	0	0	0	NA	NA	FALSE	3	Tends to have diarrhea	1	FALSE	Caucasian	Tree nut (food) & Dairy food & Gluten-containing grain & Soybean (food)	Vegetarian diet	NA	FALSE	Male	FALSE	FALSE	FALSE	FALSE	FALSE	FALSE	FALSE	TRUE	Several times weekly	Never	Never	Several times weekly	Several times weekly	Never
B18012536	157	Control (disease status)	150001-200000	Drinking water is bottled & Drinking water is filtered	0	FALSE	FALSE	FALSE	FALSE	FALSE	FALSE	FALSE	FALSE	FALSE	0	0	0	0	0	0	0	0	NA	NA	FALSE	3	Tends to have normal bowel function	1	FALSE	Caucasian	Tree nut (food) & Dairy food & Gluten-containing grain & Soybean (food)	Omnivorous/avoids red meat diet	NA	FALSE	Male	FALSE	FALSE	FALSE	FALSE	FALSE	FALSE	FALSE	TRUE	Several times weekly	Never	Never	Weekly	Several times weekly	Never
B18012537	157	Case (disease status)	150001-200000	Drinking water is bottled & Drinking water is filtered	0	FALSE	FALSE	FALSE	FALSE	FALSE	FALSE	FALSE	FALSE	FALSE	0	0	0	0	0	0	0	0	NA	NA	FALSE	3	Tends to have diarrhea	1	FALSE	Caucasian	Tree nut (food) & Dairy food & Gluten-containing grain & Soybean (food)	Vegetarian diet	NA	FALSE	Male	FALSE	FALSE	FALSE	FALSE	FALSE	FALSE	FALSE	TRUE	Several times weekly	Never	Never	Several times weekly	Several times weekly	Never
B18012538	157	Control (disease status)	150001-200000	Drinking water is bottled & Drinking water is filtered	0	FALSE	FALSE	FALSE	FALSE	FALSE	FALSE	FALSE	FALSE	FALSE	0	0	0	0	0	0	0	0	NA	NA	FALSE	3	Tends to have normal bowel function	1	FALSE	Caucasian	Tree nut (food) & Dairy food & Gluten-containing grain & Soybean (food)	Omnivorous/avoids red meat diet	NA	FALSE	Male	FALSE	FALSE	FALSE	FALSE	FALSE	FALSE	FALSE	TRUE	Several times weekly	Never	Never	Weekly	Several times weekly	Never
B18012539	157	Case (disease status)	150001-200000	Drinking water is bottled & Drinking water is filtered	0	FALSE	FALSE	FALSE	FALSE	FALSE	FALSE	FALSE	FALSE	FALSE	0	0	0	0	0	0	0	0	NA	NA	FALSE	3	Tends to have diarrhea	1	FALSE	Caucasian	Tree nut (food) & Dairy food & Gluten-containing grain & Soybean (food)	Vegetarian diet	NA	FALSE	Male	FALSE	FALSE	FALSE	FALSE	FALSE	FALSE	FALSE	TRUE	Several times weekly	Never	Never	Several times weekly	Several times weekly	Never
B18012540	157	Control (disease status)	150001-200000	Drinking water is bottled & Drinking water is filtered	0	FALSE	FALSE	FALSE	FALSE	FALSE	FALSE	FALSE	FALSE	FALSE	0	0	0	0	0	0	0	0	NA	NA	FALSE	3	Tends to have normal bowel function	1	FALSE	Caucasian	Tree nut (food) & Dairy food & Gluten-containing grain & Soybean (food)	Omnivorous/avoids red meat diet	NA	FALSE	Male	FALSE	FALSE	FALSE	FALSE	FALSE	FALSE	FALSE	TRUE	Several times weekly	Never	Never	Weekly	Several times weekly	Never
B18012547	159	Case (disease status)	150001-200000	Drinking water from city & Drinking water is filtered	0	FALSE	FALSE	FALSE	FALSE	FALSE	FALSE	FALSE	FALSE	FALSE	0	0	0	0	0	0	0	0	FALSE	FALSE	FALSE	3	Tends to have normal bowel function	2	FALSE	Caucasian	None	Omnivorous diet	FALSE	FALSE	Male	FALSE	FALSE	FALSE	FALSE	FALSE	FALSE	FALSE	FALSE	Several times weekly	Rarely	Daily	Several times weekly	Daily	Rarely
B18012548	159	Control (disease status)	150001-200000	Drinking water from city & Drinking water is filtered	0	FALSE	FALSE	FALSE	FALSE	FALSE	FALSE	FALSE	FALSE	FALSE	0	0	0	0	0	0	0	0	FALSE	FALSE	FALSE	3	Tends to have normal bowel function	2	FALSE	Caucasian	None	Omnivorous diet	FALSE	FALSE	Female	FALSE	FALSE	FALSE	FALSE	FALSE	FALSE	FALSE	FALSE	Several times weekly	Rarely	Daily	Daily	Daily	Rarely
B18012549	159	Case (disease status)	150001-200000	Drinking water from city & Drinking water is filtered	0	FALSE	FALSE	FALSE	FALSE	FALSE	FALSE	FALSE	FALSE	FALSE	0	0	0	0	0	0	0	0	FALSE	FALSE	FALSE	3	Tends to have normal bowel function	2	FALSE	Caucasian	None	Omnivorous diet	FALSE	FALSE	Male	FALSE	FALSE	FALSE	FALSE	FALSE	FALSE	FALSE	FALSE	Several times weekly	Rarely	Daily	Several times weekly	Daily	Rarely
B18012550	159	Control (disease status)	150001-200000	Drinking water from city & Drinking water is filtered	0	FALSE	FALSE	FALSE	FALSE	FALSE	FALSE	FALSE	FALSE	FALSE	0	0	0	0	0	0	0	0	FALSE	FALSE	FALSE	3	Tends to have normal bowel function	2	FALSE	Caucasian	None	Omnivorous diet	FALSE	FALSE	Female	FALSE	FALSE	FALSE	FALSE	FALSE	FALSE	FALSE	FALSE	Several times weekly	Rarely	Daily	Daily	Daily	Rarely
B18012551	159	Case (disease status)	150001-200000	Drinking water from city & Drinking water is filtered	0	FALSE	FALSE	FALSE	FALSE	FALSE	FALSE	FALSE	FALSE	FALSE	0	0	0	0	0	0	0	0	FALSE	FALSE	FALSE	3	Tends to have normal bowel function	2	FALSE	Caucasian	None	Omnivorous diet	FALSE	FALSE	Male	FALSE	FALSE	FALSE	FALSE	FALSE	FALSE	FALSE	FALSE	Several times weekly	Rarely	Daily	Several times weekly	Daily	Rarely
B18012552	159	Control (disease status)	150001-200000	Drinking water from city & Drinking water is filtered	0	FALSE	FALSE	FALSE	FALSE	FALSE	FALSE	FALSE	FALSE	FALSE	0	0	0	0	0	0	0	0	FALSE	FALSE	FALSE	3	Tends to have normal bowel function	2	FALSE	Caucasian	None	Omnivorous diet	FALSE	FALSE	Female	FALSE	FALSE	FALSE	FALSE	FALSE	FALSE	FALSE	FALSE	Several times weekly	Rarely	Daily	Daily	Daily	Rarely
B18012553	161	Case (disease status)	150001-200000	Drinking water is bottled & Drinking water is filtered	0	FALSE	FALSE	FALSE	FALSE	FALSE	FALSE	FALSE	FALSE	FALSE	0	0	0	0	0	0	0	0	FALSE	FALSE	FALSE	3	Tends to have normal bowel function	1	FALSE	Asian race & Unknown racial group	None	Omnivorous diet	FALSE	FALSE	Male	FALSE	FALSE	FALSE	FALSE	FALSE	FALSE	FALSE	FALSE	Weekly	Weekly	Weekly	Weekly	Several times weekly	Weekly
B18012554	161	Control (disease status)	150001-200000	Drinking water is bottled & Drinking water is filtered	0	FALSE	FALSE	FALSE	FALSE	FALSE	FALSE	FALSE	FALSE	FALSE	0	0	0	0	0	0	0	0	FALSE	FALSE	FALSE	3	Tends to have normal bowel function	1	FALSE	Asian race & Unknown racial group	None	Omnivorous diet	FALSE	FALSE	Female	FALSE	FALSE	FALSE	FALSE	FALSE	FALSE	FALSE	FALSE	Weekly	Weekly	Weekly	Weekly	Weekly	Weekly
B18012555	161	Case (disease status)	150001-200000	Drinking water is bottled & Drinking water is filtered	0	FALSE	FALSE	FALSE	FALSE	FALSE	FALSE	FALSE	FALSE	FALSE	0	0	0	0	0	0	0	0	FALSE	FALSE	FALSE	3	Tends to have normal bowel function	1	FALSE	Asian race & Unknown racial group	None	Omnivorous diet	FALSE	FALSE	Male	FALSE	FALSE	FALSE	FALSE	FALSE	FALSE	FALSE	FALSE	Weekly	Weekly	Weekly	Weekly	Several times weekly	Weekly
B18012556	161	Control (disease status)	150001-200000	Drinking water is bottled & Drinking water is filtered	0	FALSE	FALSE	FALSE	FALSE	FALSE	FALSE	FALSE	FALSE	FALSE	0	0	0	0	0	0	0	0	FALSE	FALSE	FALSE	3	Tends to have normal bowel function	1	FALSE	Asian race & Unknown racial group	None	Omnivorous diet	FALSE	FALSE	Female	FALSE	FALSE	FALSE	FALSE	FALSE	FALSE	FALSE	FALSE	Weekly	Weekly	Weekly	Weekly	Weekly	Weekly
B18012557	161	Case (disease status)	150001-200000	Drinking water is bottled & Drinking water is filtered	0	FALSE	FALSE	FALSE	FALSE	FALSE	FALSE	FALSE	FALSE	FALSE	0	0	0	0	0	0	0	0	FALSE	FALSE	FALSE	3	Tends to have normal bowel function	1	FALSE	Asian race & Unknown racial group	None	Omnivorous diet	FALSE	FALSE	Male	FALSE	FALSE	FALSE	FALSE	FALSE	FALSE	FALSE	FALSE	Weekly	Weekly	Weekly	Weekly	Several times weekly	Weekly
B18012558	161	Control (disease status)	150001-200000	Drinking water is bottled & Drinking water is filtered	0	FALSE	FALSE	FALSE	FALSE	FALSE	FALSE	FALSE	FALSE	FALSE	0	0	0	0	0	0	0	0	FALSE	FALSE	FALSE	3	Tends to have normal bowel function	1	FALSE	Asian race & Unknown racial group	None	Omnivorous diet	FALSE	FALSE	Female	FALSE	FALSE	FALSE	FALSE	FALSE	FALSE	FALSE	FALSE	Weekly	Weekly	Weekly	Weekly	Weekly	Weekly
B18012571	169	Case (disease status)	40001-80000	Drinking water is bottled & Drinking water is filtered	0	FALSE	FALSE	FALSE	FALSE	FALSE	FALSE	FALSE	FALSE	FALSE	0	0	0	0	0	0	0	0	FALSE	FALSE	FALSE	3	Tends to have constipation	1	FALSE	Hispanic	None	Omnivorous/avoids red meat diet	FALSE	TRUE	Male	FALSE	FALSE	FALSE	TRUE	FALSE	FALSE	FALSE	FALSE	Several times weekly	Daily	Several times weekly	Several times weekly	Daily	Rarely
B18012572	169	Control (disease status)	40001-80000	Drinking water is bottled & Drinking water is filtered	0	FALSE	FALSE	FALSE	FALSE	FALSE	FALSE	FALSE	FALSE	FALSE	0	0	0	0	0	0	0	0	FALSE	FALSE	FALSE	3	NA	1	FALSE	Hispanic	None	Omnivorous/avoids red meat diet	FALSE	FALSE	Male	FALSE	FALSE	FALSE	FALSE	FALSE	FALSE	FALSE	FALSE	Several times weekly	Several times weekly	Daily	Several times weekly	Daily	Rarely
B18012573	169	Case (disease status)	40001-80000	Drinking water is bottled & Drinking water is filtered	0	FALSE	FALSE	FALSE	FALSE	FALSE	FALSE	FALSE	FALSE	FALSE	0	0	0	0	0	0	0	0	FALSE	FALSE	FALSE	3	Tends to have constipation	1	FALSE	Hispanic	None	Omnivorous/avoids red meat diet	FALSE	TRUE	Male	FALSE	FALSE	FALSE	TRUE	FALSE	FALSE	FALSE	FALSE	Several times weekly	Daily	Several times weekly	Several times weekly	Daily	Rarely
B18012574	169	Control (disease status)	40001-80000	Drinking water is bottled & Drinking water is filtered	0	FALSE	FALSE	FALSE	FALSE	FALSE	FALSE	FALSE	FALSE	FALSE	0	0	0	0	0	0	0	0	FALSE	FALSE	FALSE	3	NA	1	FALSE	Hispanic	None	Omnivorous/avoids red meat diet	FALSE	FALSE	Male	FALSE	FALSE	FALSE	FALSE	FALSE	FALSE	FALSE	FALSE	Several times weekly	Several times weekly	Daily	Several times weekly	Daily	Rarely
B18012575	169	Case (disease status)	40001-80000	Drinking water is bottled & Drinking water is filtered	0	FALSE	FALSE	FALSE	FALSE	FALSE	FALSE	FALSE	FALSE	FALSE	0	0	0	0	0	0	0	0	FALSE	FALSE	FALSE	3	Tends to have constipation	1	FALSE	Hispanic	None	Omnivorous/avoids red meat diet	FALSE	TRUE	Male	FALSE	FALSE	FALSE	TRUE	FALSE	FALSE	FALSE	FALSE	Several times weekly	Daily	Several times weekly	Several times weekly	Daily	Rarely
B18012576	169	Control (disease status)	40001-80000	Drinking water is bottled & Drinking water is filtered	0	FALSE	FALSE	FALSE	FALSE	FALSE	FALSE	FALSE	FALSE	FALSE	0	0	0	0	0	0	0	0	FALSE	FALSE	FALSE	3	NA	1	FALSE	Hispanic	None	Omnivorous/avoids red meat diet	FALSE	FALSE	Male	FALSE	FALSE	FALSE	FALSE	FALSE	FALSE	FALSE	FALSE	Several times weekly	Several times weekly	Daily	Several times weekly	Daily	Rarely
B18012583	171	Case (disease status)	80001-150001	Drinking water from city	0	FALSE	FALSE	FALSE	FALSE	FALSE	FALSE	FALSE	FALSE	FALSE	0	0	0	0	0	0	0	0	NA	NA	FALSE	3	Tends to have normal bowel function	1	FALSE	Asian race	None	Omnivorous/avoids red meat diet	NA	FALSE	Male	FALSE	FALSE	FALSE	FALSE	FALSE	FALSE	FALSE	FALSE	Rarely	Never	Daily	Rarely	Daily	Never
B18012584	171	Control (disease status)	80001-150001	Drinking water from city	0	FALSE	FALSE	FALSE	FALSE	FALSE	FALSE	FALSE	FALSE	FALSE	0	0	0	0	0	0	0	0	NA	NA	FALSE	3	Tends to have normal bowel function	2	FALSE	Asian race	None	Omnivorous diet	NA	FALSE	Male	FALSE	FALSE	FALSE	FALSE	FALSE	FALSE	FALSE	FALSE	Rarely	Never	Weekly	Daily	Daily	Never
B18012585	171	Case (disease status)	80001-150001	Drinking water from city	0	FALSE	FALSE	FALSE	FALSE	FALSE	FALSE	FALSE	FALSE	FALSE	0	0	0	0	0	0	0	0	NA	NA	FALSE	3	Tends to have normal bowel function	1	FALSE	Asian race	None	Omnivorous/avoids red meat diet	NA	FALSE	Male	FALSE	FALSE	FALSE	FALSE	FALSE	FALSE	FALSE	FALSE	Rarely	Never	Daily	Rarely	Daily	Never
B18012586	171	Control (disease status)	80001-150001	Drinking water from city	0	FALSE	FALSE	FALSE	FALSE	FALSE	FALSE	FALSE	FALSE	FALSE	0	0	0	0	0	0	0	0	NA	NA	FALSE	3	Tends to have normal bowel function	2	FALSE	Asian race	None	Omnivorous diet	NA	FALSE	Male	FALSE	FALSE	FALSE	FALSE	FALSE	FALSE	FALSE	FALSE	Rarely	Never	Weekly	Daily	Daily	Never
B18012587	171	Case (disease status)	80001-150001	Drinking water from city	0	FALSE	FALSE	FALSE	FALSE	FALSE	FALSE	FALSE	FALSE	FALSE	0	0	0	0	0	0	0	0	NA	NA	FALSE	3	Tends to have normal bowel function	1	FALSE	Asian race	None	Omnivorous/avoids red meat diet	NA	FALSE	Male	FALSE	FALSE	FALSE	FALSE	FALSE	FALSE	FALSE	FALSE	Rarely	Never	Daily	Rarely	Daily	Never
B18012588	171	Control (disease status)	80001-150001	Drinking water from city	0	FALSE	FALSE	FALSE	FALSE	FALSE	FALSE	FALSE	FALSE	FALSE	0	0	0	0	0	0	0	0	NA	NA	FALSE	3	Tends to have normal bowel function	2	FALSE	Asian race	None	Omnivorous diet	NA	FALSE	Male	FALSE	FALSE	FALSE	FALSE	FALSE	FALSE	FALSE	FALSE	Rarely	Never	Weekly	Daily	Daily	Never
B18012589	173	Case (disease status)	More than 200000	Drinking water is filtered	0	FALSE	FALSE	FALSE	FALSE	FALSE	FALSE	FALSE	FALSE	FALSE	0	0	0	0	0	0	0	0	NA	NA	FALSE	3	Tends to have diarrhea	3	TRUE	Caucasian	Peanut (food) & Dairy food	Omnivorous diet	NA	TRUE	Male	FALSE	FALSE	TRUE	FALSE	FALSE	FALSE	FALSE	FALSE	Daily	Several times weekly	Never	Daily	Daily	Weekly
B18012590	173	Control (disease status)	More than 200000	Drinking water is filtered	0	FALSE	FALSE	FALSE	FALSE	FALSE	FALSE	FALSE	FALSE	FALSE	0	0	0	0	0	0	0	0	NA	NA	FALSE	3	Tends to have normal bowel function	2	TRUE	Caucasian	None	Omnivorous diet	NA	FALSE	Female	FALSE	FALSE	FALSE	FALSE	FALSE	FALSE	FALSE	FALSE	Daily	Daily	Daily	Daily	Daily	Rarely
B18012591	173	Case (disease status)	More than 200000	Drinking water is filtered	0	FALSE	FALSE	FALSE	FALSE	FALSE	FALSE	FALSE	FALSE	FALSE	0	0	0	0	0	0	0	0	NA	NA	FALSE	3	Tends to have diarrhea	3	TRUE	Caucasian	Peanut (food) & Dairy food	Omnivorous diet	NA	TRUE	Male	FALSE	FALSE	TRUE	FALSE	FALSE	FALSE	FALSE	FALSE	Daily	Several times weekly	Never	Daily	Daily	Weekly
B18012592	173	Control (disease status)	More than 200000	Drinking water is filtered	0	FALSE	FALSE	FALSE	FALSE	FALSE	FALSE	FALSE	FALSE	FALSE	0	0	0	0	0	0	0	0	NA	NA	FALSE	3	Tends to have normal bowel function	2	TRUE	Caucasian	None	Omnivorous diet	NA	FALSE	Female	FALSE	FALSE	FALSE	FALSE	FALSE	FALSE	FALSE	FALSE	Daily	Daily	Daily	Daily	Daily	Rarely
B18012593	173	Case (disease status)	More than 200000	Drinking water is filtered	0	FALSE	FALSE	FALSE	FALSE	FALSE	FALSE	FALSE	FALSE	FALSE	0	0	0	0	0	0	0	0	NA	NA	FALSE	3	Tends to have diarrhea	3	TRUE	Caucasian	Peanut (food) & Dairy food	Omnivorous diet	NA	TRUE	Male	FALSE	FALSE	TRUE	FALSE	FALSE	FALSE	FALSE	FALSE	Daily	Several times weekly	Never	Daily	Daily	Weekly
B18012594	173	Control (disease status)	More than 200000	Drinking water is filtered	0	FALSE	FALSE	FALSE	FALSE	FALSE	FALSE	FALSE	FALSE	FALSE	0	0	0	0	0	0	0	0	NA	NA	FALSE	3	Tends to have normal bowel function	2	TRUE	Caucasian	None	Omnivorous diet	NA	FALSE	Female	FALSE	FALSE	FALSE	FALSE	FALSE	FALSE	FALSE	FALSE	Daily	Daily	Daily	Daily	Daily	Rarely
B18012595	174	Case (disease status)	40001-80000	Drinking water from city	0	FALSE	FALSE	FALSE	FALSE	FALSE	FALSE	FALSE	FALSE	FALSE	0	0	0	0	0	0	0	0	NA	NA	FALSE	3	Tends to have normal bowel function	1	TRUE	Hispanic	None	Omnivorous diet	NA	FALSE	Male	FALSE	FALSE	FALSE	FALSE	FALSE	FALSE	FALSE	TRUE	Rarely	Several times weekly	Never	Several times weekly	Daily	Never
B18012596	174	Control (disease status)	40001-80000	Drinking water from city	0	FALSE	FALSE	FALSE	FALSE	FALSE	FALSE	FALSE	FALSE	FALSE	0	0	0	0	0	0	0	0	NA	NA	FALSE	3	Tends to have diarrhea	1	FALSE	Hispanic	None	Omnivorous diet	NA	FALSE	Female	FALSE	FALSE	FALSE	FALSE	FALSE	FALSE	FALSE	FALSE	Rarely	Rarely	Never	Daily	Daily	Never
B18012597	174	Case (disease status)	40001-80000	Drinking water from city	0	FALSE	FALSE	FALSE	FALSE	FALSE	FALSE	FALSE	FALSE	FALSE	0	0	0	0	0	0	0	0	NA	NA	FALSE	3	Tends to have normal bowel function	1	TRUE	Hispanic	None	Omnivorous diet	NA	FALSE	Male	FALSE	FALSE	FALSE	FALSE	FALSE	FALSE	FALSE	TRUE	Rarely	Several times weekly	Never	Several times weekly	Daily	Never
B18012598	174	Control (disease status)	40001-80000	Drinking water from city	0	FALSE	FALSE	FALSE	FALSE	FALSE	FALSE	FALSE	FALSE	FALSE	0	0	0	0	0	0	0	0	NA	NA	FALSE	3	Tends to have diarrhea	1	FALSE	Hispanic	None	Omnivorous diet	NA	FALSE	Female	FALSE	FALSE	FALSE	FALSE	FALSE	FALSE	FALSE	FALSE	Rarely	Rarely	Never	Daily	Daily	Never
B18012599	174	Case (disease status)	40001-80000	Drinking water from city	0	FALSE	FALSE	FALSE	FALSE	FALSE	FALSE	FALSE	FALSE	FALSE	0	0	0	0	0	0	0	0	NA	NA	FALSE	3	Tends to have normal bowel function	1	TRUE	Hispanic	None	Omnivorous diet	NA	FALSE	Male	FALSE	FALSE	FALSE	FALSE	FALSE	FALSE	FALSE	TRUE	Rarely	Several times weekly	Never	Several times weekly	Daily	Never
B18012600	174	Control (disease status)	40001-80000	Drinking water from city	0	FALSE	FALSE	FALSE	FALSE	FALSE	FALSE	FALSE	FALSE	FALSE	0	0	0	0	0	0	0	0	NA	NA	FALSE	3	Tends to have diarrhea	1	FALSE	Hispanic	None	Omnivorous diet	NA	FALSE	Female	FALSE	FALSE	FALSE	FALSE	FALSE	FALSE	FALSE	FALSE	Rarely	Rarely	Never	Daily	Daily	Never
B18012601	177	Case (disease status)	More than 200000	Drinking water from city	0	TRUE	FALSE	TRUE	FALSE	FALSE	FALSE	FALSE	FALSE	FALSE	0	1	0	0	0	0	0	0	NA	NA	TRUE	2	Tends to have diarrhea	2	TRUE	Caucasian	None	Omnivorous diet	NA	FALSE	Male	FALSE	FALSE	FALSE	FALSE	FALSE	FALSE	FALSE	FALSE	Daily	Weekly	Never	Daily	Daily	Rarely
B18012602	177	Control (disease status)	More than 200000	Drinking water from city	0	TRUE	FALSE	TRUE	FALSE	FALSE	FALSE	FALSE	FALSE	FALSE	0	1	0	0	0	0	0	0	NA	NA	FALSE	3	Tends to have normal bowel function	2	TRUE	Caucasian	None	Omnivorous diet	NA	FALSE	Male	FALSE	FALSE	FALSE	FALSE	FALSE	FALSE	FALSE	FALSE	Daily	Rarely	Daily	Daily	Daily	Rarely
B18012603	177	Case (disease status)	More than 200000	Drinking water from city	0	TRUE	FALSE	TRUE	FALSE	FALSE	FALSE	FALSE	FALSE	FALSE	0	1	0	0	0	0	0	0	NA	NA	TRUE	2	Tends to have diarrhea	2	TRUE	Caucasian	None	Omnivorous diet	NA	FALSE	Male	FALSE	FALSE	FALSE	FALSE	FALSE	FALSE	FALSE	FALSE	Daily	Weekly	Never	Daily	Daily	Rarely
B18012604	177	Control (disease status)	More than 200000	Drinking water from city	0	TRUE	FALSE	TRUE	FALSE	FALSE	FALSE	FALSE	FALSE	FALSE	0	1	0	0	0	0	0	0	NA	NA	FALSE	3	Tends to have normal bowel function	2	TRUE	Caucasian	None	Omnivorous diet	NA	FALSE	Male	FALSE	FALSE	FALSE	FALSE	FALSE	FALSE	FALSE	FALSE	Daily	Rarely	Daily	Daily	Daily	Rarely
B18012605	177	Case (disease status)	More than 200000	Drinking water from city	0	TRUE	FALSE	TRUE	FALSE	FALSE	FALSE	FALSE	FALSE	FALSE	0	1	0	0	0	0	0	0	NA	NA	TRUE	2	Tends to have diarrhea	2	TRUE	Caucasian	None	Omnivorous diet	NA	FALSE	Male	FALSE	FALSE	FALSE	FALSE	FALSE	FALSE	FALSE	FALSE	Daily	Weekly	Never	Daily	Daily	Rarely
B18012606	177	Control (disease status)	More than 200000	Drinking water from city	0	TRUE	FALSE	TRUE	FALSE	FALSE	FALSE	FALSE	FALSE	FALSE	0	1	0	0	0	0	0	0	NA	NA	FALSE	3	Tends to have normal bowel function	2	TRUE	Caucasian	None	Omnivorous diet	NA	FALSE	Male	FALSE	FALSE	FALSE	FALSE	FALSE	FALSE	FALSE	FALSE	Daily	Rarely	Daily	Daily	Daily	Rarely
B18012607	179	Case (disease status)	40001-80000	Drinking water from city & Drinking water is bottled	0	FALSE	FALSE	FALSE	FALSE	FALSE	FALSE	FALSE	FALSE	FALSE	0	0	0	0	0	0	0	0	NA	NA	FALSE	3	Tends to have constipation	2	FALSE	Caucasian	None	Omnivorous diet	NA	TRUE	Female	TRUE	FALSE	FALSE	FALSE	FALSE	FALSE	FALSE	TRUE	Rarely	Weekly	Rarely	Weekly	Daily	Rarely
B18012608	179	Control (disease status)	40001-80000	Drinking water from city & Drinking water is bottled	0	FALSE	FALSE	FALSE	FALSE	FALSE	FALSE	FALSE	FALSE	FALSE	0	0	0	0	0	0	0	0	NA	NA	FALSE	3	Tends to have normal bowel function	2	FALSE	Caucasian	None	Omnivorous diet	NA	FALSE	Female	FALSE	FALSE	FALSE	FALSE	FALSE	FALSE	FALSE	FALSE	Weekly	Rarely	Daily	Daily	Daily	Rarely
B18012609	179	Case (disease status)	40001-80000	Drinking water from city & Drinking water is bottled	0	FALSE	FALSE	FALSE	FALSE	FALSE	FALSE	FALSE	FALSE	FALSE	0	0	0	0	0	0	0	0	NA	NA	FALSE	3	Tends to have constipation	2	FALSE	Caucasian	None	Omnivorous diet	NA	TRUE	Female	TRUE	FALSE	FALSE	FALSE	FALSE	FALSE	FALSE	TRUE	Rarely	Weekly	Rarely	Weekly	Daily	Rarely
B18012610	179	Control (disease status)	40001-80000	Drinking water from city & Drinking water is bottled	0	FALSE	FALSE	FALSE	FALSE	FALSE	FALSE	FALSE	FALSE	FALSE	0	0	0	0	0	0	0	0	NA	NA	FALSE	3	Tends to have normal bowel function	2	FALSE	Caucasian	None	Omnivorous diet	NA	FALSE	Female	FALSE	FALSE	FALSE	FALSE	FALSE	FALSE	FALSE	FALSE	Weekly	Rarely	Daily	Daily	Daily	Rarely
B18012611	179	Case (disease status)	40001-80000	Drinking water from city & Drinking water is bottled	0	FALSE	FALSE	FALSE	FALSE	FALSE	FALSE	FALSE	FALSE	FALSE	0	0	0	0	0	0	0	0	NA	NA	FALSE	3	Tends to have constipation	2	FALSE	Caucasian	None	Omnivorous diet	NA	TRUE	Female	TRUE	FALSE	FALSE	FALSE	FALSE	FALSE	FALSE	TRUE	Rarely	Weekly	Rarely	Weekly	Daily	Rarely
B18012612	179	Control (disease status)	40001-80000	Drinking water from city & Drinking water is bottled	0	FALSE	FALSE	FALSE	FALSE	FALSE	FALSE	FALSE	FALSE	FALSE	0	0	0	0	0	0	0	0	NA	NA	FALSE	3	Tends to have normal bowel function	2	FALSE	Caucasian	None	Omnivorous diet	NA	FALSE	Female	FALSE	FALSE	FALSE	FALSE	FALSE	FALSE	FALSE	FALSE	Weekly	Rarely	Daily	Daily	Daily	Rarely
B18012613	181	Case (disease status)	More than 200000	Drinking water from city & Drinking water is bottled & Drinking water is filtered	0	TRUE	TRUE	TRUE	FALSE	FALSE	FALSE	FALSE	FALSE	FALSE	3	1	0	0	0	0	0	0	NA	NA	FALSE	3	Tends to have normal bowel function	2	FALSE	Caucasian & Hispanic	None	Pescetarian diet	NA	FALSE	Male	FALSE	FALSE	FALSE	FALSE	FALSE	FALSE	FALSE	FALSE	Rarely	Never	Several times weekly	Rarely	Weekly	Weekly
B18012614	181	Control (disease status)	More than 200000	Drinking water from city & Drinking water is bottled & Drinking water is filtered	0	TRUE	TRUE	TRUE	FALSE	FALSE	FALSE	FALSE	FALSE	FALSE	3	1	0	0	0	0	0	0	NA	NA	FALSE	3	Tends to have normal bowel function	3	FALSE	Caucasian & Hispanic	None	Omnivorous diet	NA	FALSE	Male	FALSE	FALSE	FALSE	FALSE	FALSE	FALSE	FALSE	FALSE	Weekly	Never	Several times weekly	Weekly	Several times weekly	Several times weekly
B18012615	181	Case (disease status)	More than 200000	Drinking water from city & Drinking water is bottled & Drinking water is filtered	0	TRUE	TRUE	TRUE	FALSE	FALSE	FALSE	FALSE	FALSE	FALSE	3	1	0	0	0	0	0	0	NA	NA	FALSE	3	Tends to have normal bowel function	2	FALSE	Caucasian & Hispanic	None	Pescetarian diet	NA	FALSE	Male	FALSE	FALSE	FALSE	FALSE	FALSE	FALSE	FALSE	FALSE	Rarely	Never	Several times weekly	Rarely	Weekly	Weekly
B18012616	181	Control (disease status)	More than 200000	Drinking water from city & Drinking water is bottled & Drinking water is filtered	0	TRUE	TRUE	TRUE	FALSE	FALSE	FALSE	FALSE	FALSE	FALSE	3	1	0	0	0	0	0	0	NA	NA	FALSE	3	Tends to have normal bowel function	3	FALSE	Caucasian & Hispanic	None	Omnivorous diet	NA	FALSE	Male	FALSE	FALSE	FALSE	FALSE	FALSE	FALSE	FALSE	FALSE	Weekly	Never	Several times weekly	Weekly	Several times weekly	Several times weekly
B18012617	181	Case (disease status)	More than 200000	Drinking water from city & Drinking water is bottled & Drinking water is filtered	0	TRUE	TRUE	TRUE	FALSE	FALSE	FALSE	FALSE	FALSE	FALSE	3	1	0	0	0	0	0	0	NA	NA	FALSE	3	Tends to have normal bowel function	2	FALSE	Caucasian & Hispanic	None	Pescetarian diet	NA	FALSE	Male	FALSE	FALSE	FALSE	FALSE	FALSE	FALSE	FALSE	FALSE	Rarely	Never	Several times weekly	Rarely	Weekly	Weekly
B18012618	181	Control (disease status)	More than 200000	Drinking water from city & Drinking water is bottled & Drinking water is filtered	0	TRUE	TRUE	TRUE	FALSE	FALSE	FALSE	FALSE	FALSE	FALSE	3	1	0	0	0	0	0	0	NA	NA	FALSE	3	Tends to have normal bowel function	3	FALSE	Caucasian & Hispanic	None	Omnivorous diet	NA	FALSE	Male	FALSE	FALSE	FALSE	FALSE	FALSE	FALSE	FALSE	FALSE	Weekly	Never	Several times weekly	Weekly	Several times weekly	Several times weekly
B18012619	182	Case (disease status)	80001-150001	Drinking water is filtered	0	FALSE	FALSE	FALSE	FALSE	FALSE	FALSE	FALSE	FALSE	FALSE	0	0	0	0	0	0	0	0	NA	NA	FALSE	3	Tends to have normal bowel function	2	TRUE	Indian race	Peanut (food) & Tree nut (food)	Omnivorous diet	NA	FALSE	Female	FALSE	FALSE	FALSE	FALSE	FALSE	FALSE	FALSE	TRUE	Weekly	Rarely	Daily	Daily	Daily	Never
B18012620	182	Control (disease status)	80001-150001	Drinking water is filtered	0	FALSE	FALSE	FALSE	FALSE	FALSE	FALSE	FALSE	FALSE	FALSE	0	0	0	0	0	0	0	0	NA	NA	FALSE	3	Tends to have normal bowel function	2	TRUE	Indian race	Peanut (food) & Tree nut (food)	Omnivorous diet	NA	FALSE	Male	FALSE	FALSE	FALSE	FALSE	FALSE	FALSE	FALSE	FALSE	Several times weekly	Rarely	Daily	Daily	Daily	Never
B18012621	182	Case (disease status)	80001-150001	Drinking water is filtered	0	FALSE	FALSE	FALSE	FALSE	FALSE	FALSE	FALSE	FALSE	FALSE	0	0	0	0	0	0	0	0	NA	NA	FALSE	3	Tends to have normal bowel function	2	TRUE	Indian race	Peanut (food) & Tree nut (food)	Omnivorous diet	NA	FALSE	Female	FALSE	FALSE	FALSE	FALSE	FALSE	FALSE	FALSE	TRUE	Weekly	Rarely	Daily	Daily	Daily	Never
B18012622	182	Control (disease status)	80001-150001	Drinking water is filtered	0	FALSE	FALSE	FALSE	FALSE	FALSE	FALSE	FALSE	FALSE	FALSE	0	0	0	0	0	0	0	0	NA	NA	FALSE	3	Tends to have normal bowel function	2	TRUE	Indian race	Peanut (food) & Tree nut (food)	Omnivorous diet	NA	FALSE	Male	FALSE	FALSE	FALSE	FALSE	FALSE	FALSE	FALSE	FALSE	Several times weekly	Rarely	Daily	Daily	Daily	Never
B18012623	182	Case (disease status)	80001-150001	Drinking water is filtered	0	FALSE	FALSE	FALSE	FALSE	FALSE	FALSE	FALSE	FALSE	FALSE	0	0	0	0	0	0	0	0	NA	NA	FALSE	3	Tends to have normal bowel function	2	TRUE	Indian race	Peanut (food) & Tree nut (food)	Omnivorous diet	NA	FALSE	Female	FALSE	FALSE	FALSE	FALSE	FALSE	FALSE	FALSE	TRUE	Weekly	Rarely	Daily	Daily	Daily	Never
B18012624	182	Control (disease status)	80001-150001	Drinking water is filtered	0	FALSE	FALSE	FALSE	FALSE	FALSE	FALSE	FALSE	FALSE	FALSE	0	0	0	0	0	0	0	0	NA	NA	FALSE	3	Tends to have normal bowel function	2	TRUE	Indian race	Peanut (food) & Tree nut (food)	Omnivorous diet	NA	FALSE	Male	FALSE	FALSE	FALSE	FALSE	FALSE	FALSE	FALSE	FALSE	Several times weekly	Rarely	Daily	Daily	Daily	Never
B18012625	183	Case (disease status)	NA	Drinking water from well	0	TRUE	TRUE	FALSE	FALSE	FALSE	FALSE	FALSE	FALSE	FALSE	1	0	0	0	0	0	0	0	NA	NA	TRUE	0	Tends to have normal bowel function	Less than 1	FALSE	Caucasian	None	Omnivorous diet	NA	FALSE	Male	FALSE	FALSE	FALSE	FALSE	FALSE	FALSE	FALSE	TRUE	Weekly	Rarely	Never	Daily	Daily	Never
B18012626	183	Control (disease status)	NA	Drinking water from well	0	TRUE	TRUE	FALSE	FALSE	FALSE	FALSE	FALSE	FALSE	FALSE	1	0	0	0	0	0	0	0	NA	NA	FALSE	3	Tends to have normal bowel function	1	TRUE	Caucasian	None	Omnivorous diet	NA	FALSE	Male	FALSE	FALSE	FALSE	FALSE	FALSE	FALSE	FALSE	FALSE	Weekly	Never	Weekly	Daily	Daily	Rarely
B18012627	183	Case (disease status)	NA	Drinking water from well	0	TRUE	TRUE	FALSE	FALSE	FALSE	FALSE	FALSE	FALSE	FALSE	1	0	0	0	0	0	0	0	NA	NA	TRUE	0	Tends to have normal bowel function	Less than 1	FALSE	Caucasian	None	Omnivorous diet	NA	FALSE	Male	FALSE	FALSE	FALSE	FALSE	FALSE	FALSE	FALSE	TRUE	Weekly	Rarely	Never	Daily	Daily	Never
B18012628	183	Control (disease status)	NA	Drinking water from well	0	TRUE	TRUE	FALSE	FALSE	FALSE	FALSE	FALSE	FALSE	FALSE	1	0	0	0	0	0	0	0	NA	NA	FALSE	3	Tends to have normal bowel function	1	TRUE	Caucasian	None	Omnivorous diet	NA	FALSE	Male	FALSE	FALSE	FALSE	FALSE	FALSE	FALSE	FALSE	FALSE	Weekly	Never	Weekly	Daily	Daily	Rarely
B18012629	183	Case (disease status)	NA	Drinking water from well	0	TRUE	TRUE	FALSE	FALSE	FALSE	FALSE	FALSE	FALSE	FALSE	1	0	0	0	0	0	0	0	NA	NA	TRUE	0	Tends to have normal bowel function	Less than 1	FALSE	Caucasian	None	Omnivorous diet	NA	FALSE	Male	FALSE	FALSE	FALSE	FALSE	FALSE	FALSE	FALSE	TRUE	Weekly	Rarely	Never	Daily	Daily	Never
B18012630	183	Control (disease status)	NA	Drinking water from well	0	TRUE	TRUE	FALSE	FALSE	FALSE	FALSE	FALSE	FALSE	FALSE	1	0	0	0	0	0	0	0	NA	NA	FALSE	3	Tends to have normal bowel function	1	TRUE	Caucasian	None	Omnivorous diet	NA	FALSE	Male	FALSE	FALSE	FALSE	FALSE	FALSE	FALSE	FALSE	FALSE	Weekly	Never	Weekly	Daily	Daily	Rarely
B18012631	184	Case (disease status)	150001-200000	Drinking water from city & Drinking water is filtered	0	TRUE	TRUE	FALSE	FALSE	FALSE	FALSE	FALSE	FALSE	FALSE	2	0	0	0	0	0	0	0	NA	NA	FALSE	3	Tends to have normal bowel function	1	FALSE	Caucasian	None	Omnivorous diet	NA	FALSE	Male	FALSE	FALSE	FALSE	FALSE	FALSE	FALSE	FALSE	FALSE	Daily	Never	Never	Daily	Daily	Never
B18012632	184	Control (disease status)	150001-200000	Drinking water from city & Drinking water is filtered	0	TRUE	TRUE	FALSE	FALSE	FALSE	FALSE	FALSE	FALSE	FALSE	2	0	0	0	0	0	0	0	NA	NA	FALSE	3	Tends to have normal bowel function	1	FALSE	Caucasian	None	Omnivorous diet	NA	FALSE	Male	FALSE	FALSE	FALSE	FALSE	FALSE	FALSE	FALSE	FALSE	Daily	Never	Daily	Daily	Daily	Rarely
B18012633	184	Case (disease status)	150001-200000	Drinking water from city & Drinking water is filtered	0	TRUE	TRUE	FALSE	FALSE	FALSE	FALSE	FALSE	FALSE	FALSE	2	0	0	0	0	0	0	0	NA	NA	FALSE	3	Tends to have normal bowel function	1	FALSE	Caucasian	None	Omnivorous diet	NA	FALSE	Male	FALSE	FALSE	FALSE	FALSE	FALSE	FALSE	FALSE	FALSE	Daily	Never	Never	Daily	Daily	Never
B18012634	184	Control (disease status)	150001-200000	Drinking water from city & Drinking water is filtered	0	TRUE	TRUE	FALSE	FALSE	FALSE	FALSE	FALSE	FALSE	FALSE	2	0	0	0	0	0	0	0	NA	NA	FALSE	3	Tends to have normal bowel function	1	FALSE	Caucasian	None	Omnivorous diet	NA	FALSE	Male	FALSE	FALSE	FALSE	FALSE	FALSE	FALSE	FALSE	FALSE	Daily	Never	Daily	Daily	Daily	Rarely
B18012635	184	Case (disease status)	150001-200000	Drinking water from city & Drinking water is filtered	0	TRUE	TRUE	FALSE	FALSE	FALSE	FALSE	FALSE	FALSE	FALSE	2	0	0	0	0	0	0	0	NA	NA	FALSE	3	Tends to have normal bowel function	1	FALSE	Caucasian	None	Omnivorous diet	NA	FALSE	Male	FALSE	FALSE	FALSE	FALSE	FALSE	FALSE	FALSE	FALSE	Daily	Never	Never	Daily	Daily	Never
B18012636	184	Control (disease status)	150001-200000	Drinking water from city & Drinking water is filtered	0	TRUE	TRUE	FALSE	FALSE	FALSE	FALSE	FALSE	FALSE	FALSE	2	0	0	0	0	0	0	0	NA	NA	FALSE	3	Tends to have normal bowel function	1	FALSE	Caucasian	None	Omnivorous diet	NA	FALSE	Male	FALSE	FALSE	FALSE	FALSE	FALSE	FALSE	FALSE	FALSE	Daily	Never	Daily	Daily	Daily	Rarely
B18012637	186	Case (disease status)	40001-80000	Drinking water from city	0	FALSE	FALSE	FALSE	FALSE	FALSE	FALSE	FALSE	FALSE	FALSE	0	0	0	0	0	0	0	0	NA	NA	FALSE	3	Tends to have diarrhea	1	FALSE	Caucasian	None	Omnivorous/avoids red meat diet	NA	FALSE	Male	FALSE	FALSE	FALSE	FALSE	FALSE	FALSE	FALSE	FALSE	Weekly	Rarely	Several times weekly	Several times weekly	Weekly	Several times weekly
B18012638	186	Control (disease status)	40001-80000	Drinking water from city	0	FALSE	FALSE	FALSE	FALSE	FALSE	FALSE	FALSE	FALSE	FALSE	0	0	0	0	0	0	0	0	NA	NA	FALSE	3	Tends to have diarrhea	1	FALSE	Caucasian	None	Omnivorous diet	NA	FALSE	Male	FALSE	FALSE	FALSE	FALSE	FALSE	FALSE	FALSE	FALSE	Weekly	Weekly	Several times weekly	Several times weekly	Weekly	Several times weekly
B18012639	186	Case (disease status)	40001-80000	Drinking water from city	0	FALSE	FALSE	FALSE	FALSE	FALSE	FALSE	FALSE	FALSE	FALSE	0	0	0	0	0	0	0	0	NA	NA	FALSE	3	Tends to have diarrhea	1	FALSE	Caucasian	None	Omnivorous/avoids red meat diet	NA	FALSE	Male	FALSE	FALSE	FALSE	FALSE	FALSE	FALSE	FALSE	FALSE	Weekly	Rarely	Several times weekly	Several times weekly	Weekly	Several times weekly
B18012640	186	Control (disease status)	40001-80000	Drinking water from city	0	FALSE	FALSE	FALSE	FALSE	FALSE	FALSE	FALSE	FALSE	FALSE	0	0	0	0	0	0	0	0	NA	NA	FALSE	3	Tends to have diarrhea	1	FALSE	Caucasian	None	Omnivorous diet	NA	FALSE	Male	FALSE	FALSE	FALSE	FALSE	FALSE	FALSE	FALSE	FALSE	Weekly	Weekly	Several times weekly	Several times weekly	Weekly	Several times weekly
B18012641	186	Case (disease status)	40001-80000	Drinking water from city	0	FALSE	FALSE	FALSE	FALSE	FALSE	FALSE	FALSE	FALSE	FALSE	0	0	0	0	0	0	0	0	NA	NA	FALSE	3	Tends to have diarrhea	1	FALSE	Caucasian	None	Omnivorous/avoids red meat diet	NA	FALSE	Male	FALSE	FALSE	FALSE	FALSE	FALSE	FALSE	FALSE	FALSE	Weekly	Rarely	Several times weekly	Several times weekly	Weekly	Several times weekly
B18012642	186	Control (disease status)	40001-80000	Drinking water from city	0	FALSE	FALSE	FALSE	FALSE	FALSE	FALSE	FALSE	FALSE	FALSE	0	0	0	0	0	0	0	0	NA	NA	FALSE	3	Tends to have diarrhea	1	FALSE	Caucasian	None	Omnivorous diet	NA	FALSE	Male	FALSE	FALSE	FALSE	FALSE	FALSE	FALSE	FALSE	FALSE	Weekly	Weekly	Several times weekly	Several times weekly	Weekly	Several times weekly
B18012643	187	Case (disease status)	More than 200000	Drinking water is filtered	0	FALSE	FALSE	FALSE	FALSE	FALSE	FALSE	FALSE	FALSE	FALSE	0	0	0	0	0	0	0	0	NA	NA	FALSE	3	Tends to have constipation	Less than 1	FALSE	Indian race	None	Vegetarian diet	NA	TRUE	Male	TRUE	FALSE	FALSE	FALSE	FALSE	FALSE	FALSE	FALSE	Daily	Weekly	Weekly	Rarely	Daily	Rarely
B18012644	187	Control (disease status)	More than 200000	Drinking water is filtered	0	FALSE	FALSE	FALSE	FALSE	FALSE	FALSE	FALSE	FALSE	FALSE	0	0	0	0	0	0	0	0	NA	NA	FALSE	3	Tends to have normal bowel function	1	FALSE	Indian race	None	Vegetarian diet	NA	FALSE	Female	FALSE	FALSE	FALSE	FALSE	FALSE	FALSE	FALSE	FALSE	Daily	Weekly	Several times weekly	Several times weekly	Daily	Rarely
B18012645	187	Case (disease status)	More than 200000	Drinking water is filtered	0	FALSE	FALSE	FALSE	FALSE	FALSE	FALSE	FALSE	FALSE	FALSE	0	0	0	0	0	0	0	0	NA	NA	FALSE	3	Tends to have constipation	Less than 1	FALSE	Indian race	None	Vegetarian diet	NA	TRUE	Male	TRUE	FALSE	FALSE	FALSE	FALSE	FALSE	FALSE	FALSE	Daily	Weekly	Weekly	Rarely	Daily	Rarely
B18012646	187	Control (disease status)	More than 200000	Drinking water is filtered	0	FALSE	FALSE	FALSE	FALSE	FALSE	FALSE	FALSE	FALSE	FALSE	0	0	0	0	0	0	0	0	NA	NA	FALSE	3	Tends to have normal bowel function	1	FALSE	Indian race	None	Vegetarian diet	NA	FALSE	Female	FALSE	FALSE	FALSE	FALSE	FALSE	FALSE	FALSE	FALSE	Daily	Weekly	Several times weekly	Several times weekly	Daily	Rarely
B18012647	187	Case (disease status)	More than 200000	Drinking water is filtered	0	FALSE	FALSE	FALSE	FALSE	FALSE	FALSE	FALSE	FALSE	FALSE	0	0	0	0	0	0	0	0	NA	NA	FALSE	3	Tends to have constipation	Less than 1	FALSE	Indian race	None	Vegetarian diet	NA	TRUE	Male	TRUE	FALSE	FALSE	FALSE	FALSE	FALSE	FALSE	FALSE	Daily	Weekly	Weekly	Rarely	Daily	Rarely
B18012648	187	Control (disease status)	More than 200000	Drinking water is filtered	0	FALSE	FALSE	FALSE	FALSE	FALSE	FALSE	FALSE	FALSE	FALSE	0	0	0	0	0	0	0	0	NA	NA	FALSE	3	Tends to have normal bowel function	1	FALSE	Indian race	None	Vegetarian diet	NA	FALSE	Female	FALSE	FALSE	FALSE	FALSE	FALSE	FALSE	FALSE	FALSE	Daily	Weekly	Several times weekly	Several times weekly	Daily	Rarely
B18016302	32	Case (disease status)	150001-200000	Drinking water from city	0	FALSE	FALSE	FALSE	FALSE	FALSE	FALSE	FALSE	FALSE	FALSE	0	0	0	0	0	0	0	0	FALSE	FALSE	FALSE	3	Tends to have normal bowel function	Less than 1	FALSE	Unknown racial group	None	Omnivorous diet	FALSE	FALSE	Male	FALSE	FALSE	FALSE	FALSE	FALSE	FALSE	FALSE	FALSE	Rarely	Rarely	Weekly	Rarely	Several times weekly	Several times weekly
B18016303	32	Control (disease status)	150001-200000	Drinking water from city	0	FALSE	FALSE	FALSE	FALSE	FALSE	FALSE	FALSE	FALSE	FALSE	0	0	0	0	0	0	0	0	FALSE	FALSE	FALSE	3	Tends to have normal bowel function	1	FALSE	Unknown racial group	None	Omnivorous diet	FALSE	FALSE	Male	FALSE	FALSE	FALSE	FALSE	FALSE	FALSE	FALSE	FALSE	Weekly	Weekly	Several times weekly	Several times weekly	Several times weekly	Several times weekly
B18016304	32	Case (disease status)	150001-200000	Drinking water from city	0	FALSE	FALSE	FALSE	FALSE	FALSE	FALSE	FALSE	FALSE	FALSE	0	0	0	0	0	0	0	0	FALSE	FALSE	FALSE	3	Tends to have normal bowel function	Less than 1	FALSE	Unknown racial group	None	Omnivorous diet	FALSE	FALSE	Male	FALSE	FALSE	FALSE	FALSE	FALSE	FALSE	FALSE	FALSE	Rarely	Rarely	Weekly	Rarely	Several times weekly	Several times weekly
B18016305	32	Control (disease status)	150001-200000	Drinking water from city	0	FALSE	FALSE	FALSE	FALSE	FALSE	FALSE	FALSE	FALSE	FALSE	0	0	0	0	0	0	0	0	FALSE	FALSE	FALSE	3	Tends to have normal bowel function	1	FALSE	Unknown racial group	None	Omnivorous diet	FALSE	FALSE	Male	FALSE	FALSE	FALSE	FALSE	FALSE	FALSE	FALSE	FALSE	Weekly	Weekly	Several times weekly	Several times weekly	Several times weekly	Several times weekly
B18016306	32	Case (disease status)	150001-200000	Drinking water from city	0	FALSE	FALSE	FALSE	FALSE	FALSE	FALSE	FALSE	FALSE	FALSE	0	0	0	0	0	0	0	0	FALSE	FALSE	FALSE	3	Tends to have normal bowel function	Less than 1	FALSE	Unknown racial group	None	Omnivorous diet	FALSE	FALSE	Male	FALSE	FALSE	FALSE	FALSE	FALSE	FALSE	FALSE	FALSE	Rarely	Rarely	Weekly	Rarely	Several times weekly	Several times weekly
B18016307	32	Control (disease status)	150001-200000	Drinking water from city	0	FALSE	FALSE	FALSE	FALSE	FALSE	FALSE	FALSE	FALSE	FALSE	0	0	0	0	0	0	0	0	FALSE	FALSE	FALSE	3	Tends to have normal bowel function	1	FALSE	Unknown racial group	None	Omnivorous diet	FALSE	FALSE	Male	FALSE	FALSE	FALSE	FALSE	FALSE	FALSE	FALSE	FALSE	Weekly	Weekly	Several times weekly	Several times weekly	Several times weekly	Several times weekly
B19017489	65	Case (disease status)	80001-150001	Drinking water from city	0	TRUE	TRUE	TRUE	FALSE	FALSE	FALSE	FALSE	FALSE	FALSE	1	2	0	0	0	0	0	0	TRUE	TRUE	TRUE	0.5	Tends to have constipation	Less than 1	FALSE	Caucasian & Asian race	None	Omnivorous diet	FALSE	TRUE	Male	FALSE	TRUE	FALSE	FALSE	FALSE	FALSE	TRUE	FALSE	Weekly	Never	Never	Several times weekly	Daily	Never
B19017490	65	Control (disease status)	80001-150001	Drinking water from city	0	TRUE	TRUE	TRUE	FALSE	FALSE	FALSE	FALSE	FALSE	FALSE	1	2	0	0	0	0	0	0	TRUE	TRUE	TRUE	0.5	Tends to have normal bowel function	2	FALSE	Caucasian & Asian race	None	Omnivorous/avoids red meat diet	FALSE	FALSE	Female	FALSE	FALSE	FALSE	FALSE	FALSE	FALSE	FALSE	FALSE	Weekly	Never	Never	Several times weekly	Daily	Never
[truncated: 281 more columns]
