# Supplementary material for: Longitudinal study of stool-associated microbial taxa in sibling pairs with and without autism spectrum disorder
Source: ISME Commun. 2021 Dec 18;1:80. doi: 10.1038/s43705-021-00080-6 (PMC9723651; doi:10.1038/s43705-021-00080-6)
Supplement: Supplementary file 4 — Supplementary File 11 [file 43705_2021_80_MOESM4_ESM.csv]

	Variable	q_value	Type
1	Anti.infective	1	Chi-Square
2	Functional.bowel.finding	0.008408934	Chi-Square
3	Specific.food.allergy	1	Chi-Square
4	Dietary.regime	1	Chi-Square
5	Other.GI.symptoms..M3.	1	Chi-Square
6	GI.symptoms.within.3.months..M3.	3.11E-05	Chi-Square
7	Biological.sex	0.00214023	Chi-Square
8	GI.issues.two.weeks.ago..M3.	1	Chi-Square
9	GI.issues.one.month.ago..M3.	1	Chi-Square
10	GI.issues.two.months.ago..M3.	1	Chi-Square
11	GI.issues.three.months.ago..M3.	1	Chi-Square
12	Gluten.allergy	1	Chi-Square
13	Non.celiac.gluten.sensitivity	0.115157153	Chi-Square
14	Diet.during.infancy	1	Chi-Square
15	Lactose.intolerance	0.550170492	Chi-Square
16	Multivitamin	1	Chi-Square
17	Shares.bed.with.pet	1	Chi-Square
18	Born.prematurely	1	Chi-Square
19	Flu.shot.in.the.last..M3.	1	Chi-Square
20	Dietary.restrictions..M3.	0.012229563	Chi-Square
21	Dietary.supplement	0.001561993	Chi-Square
22	Toilet.trained	1	Chi-Square
23	Diarrhea	1	Chi-Square
24	Constipation	1	Chi-Square
25	Flu.like.symptoms	0.889670068	Chi-Square
26	Toilet.cover..M3.	1	Chi-Square
27	Stool.sample.challenges.explained..M3.	1	Chi-Square
28	Host.interaction.with.pets	1	Chi-Square
29	Frequency.of.interaction.with.pet.s.	1	Chi-Square
30	Most.recent.GI.episode.symptoms..M3.	1	Chi-Square
31	GI.issues.this.week..M3.	1.02E-11	Chi-Square
32	Stool.sample.collection.method..M3.	0.266067544	Chi-Square
33	Problems.collecting.stool.sample..M3.	1	Chi-Square
34	Recently.ill	1	Chi-Square
35	Season	1	Chi-Square
36	Fever	0.266067544	Chi-Square
37	Travel.to.country	1	Chi-Square
38	Other.symptoms.this.week..M3.	0.002761152	Chi-Square
39	Small.pet.rodent	1	Chi-Square
40	Minimum.time.since.antibiotics	0.59947509	wilcox
41	Stool.frequency	0.477027291	wilcox
42	Whole.grain..consumption.frequency.	0.092860171	wilcox
43	Fermented.vegetable..consumption.frequency.	0.82772583	wilcox
44	Dairy..consumption.frequency.	0.017863404	wilcox
45	Fruit..consumption.frequency.	0.034080383	wilcox
46	Meals.prepared.at.home..consumption.frequency.	0.790179871	wilcox
47	Ready.to.eat.meals..consumption.frequency.	0.477027291	wilcox
48	Meat..consumption.frequency.	0.72686723	wilcox
49	Olive.oil.used.in.cooking..M3.	1	wilcox
50	Seafood..consumption.frequency.	0.15444635	wilcox
51	Sweetened.drink..consumption.frequency.	0.257273935	wilcox
52	Vegetable..consumption.frequency.	0.177232727	wilcox
53	Restaurant.prepared.meals..consumption.frequency.	0.599467965	wilcox
54	Sugary.food..consumption.frequency.	0.82772583	wilcox
55	Age..months.	0.15444635	wilcox
56	Probiotic..consumption.frequency.	0.000694034	wilcox
57	Vitamin.B.complex.supplement..consumption.frequency.	0.010948638	wilcox
58	Vitamin.D..consumption.frequency.	0.034080383	wilcox
59	Age..years.	0.15444635	wilcox
60	Gestational.age	1	wilcox
61	Red.meat..consumption.frequency.	0.59947509	wilcox
62	Annual.household.income_rank	1	wilcox
63	Recent.anxiety..caretaker.reported.	0.019825	phenotypeTwo-way Mixed repeated measures Anova
64	Recent.anxiety..caretaker.reported.	0.541071429	Within.study.sampling.dateTwo-way Mixed repeated measures Anova
65	Recent.anxiety..caretaker.reported.	0.575	phenotype:Within.study.sampling.dateTwo-way Mixed repeated measures Anova
66	Starchy.food..consumption.frequency...longitudinal.	0.133333333	phenotypeTwo-way Mixed repeated measures Anova
67	Starchy.food..consumption.frequency...longitudinal.	0.133333333	Within.study.sampling.dateTwo-way Mixed repeated measures Anova
68	Starchy.food..consumption.frequency...longitudinal.	0.889583333	phenotype:Within.study.sampling.dateTwo-way Mixed repeated measures Anova
69	Meats.and.seafood..consumption.frequency...longitudinal.	0.484090909	phenotypeTwo-way Mixed repeated measures Anova
70	Meats.and.seafood..consumption.frequency...longitudinal.	0.648611111	Within.study.sampling.dateTwo-way Mixed repeated measures Anova
71	Meats.and.seafood..consumption.frequency...longitudinal.	0.73625	phenotype:Within.study.sampling.dateTwo-way Mixed repeated measures Anova
72	Bread..consumption.frequency...longitudinal.	0.541071429	phenotypeTwo-way Mixed repeated measures Anova
73	Bread..consumption.frequency...longitudinal.	0.133333333	Within.study.sampling.dateTwo-way Mixed repeated measures Anova
74	Bread..consumption.frequency...longitudinal.	0.3	phenotype:Within.study.sampling.dateTwo-way Mixed repeated measures Anova
75	Dairy..consumption.frequency...longitudinal.	0.0375	phenotypeTwo-way Mixed repeated measures Anova
76	Dairy..consumption.frequency...longitudinal.	0.133333333	Within.study.sampling.dateTwo-way Mixed repeated measures Anova
77	Dairy..consumption.frequency...longitudinal.	0.541071429	phenotype:Within.study.sampling.dateTwo-way Mixed repeated measures Anova
78	Dietary.fat.and.oil..consumption.frequency...longitudinal.	0.791304348	phenotypeTwo-way Mixed repeated measures Anova
79	Dietary.fat.and.oil..consumption.frequency...longitudinal.	0.73625	Within.study.sampling.dateTwo-way Mixed repeated measures Anova
80	Dietary.fat.and.oil..consumption.frequency...longitudinal.	0.791304348	phenotype:Within.study.sampling.dateTwo-way Mixed repeated measures Anova
81	Vegetable..consumption.frequency...longitudinal.	0.182142857	phenotypeTwo-way Mixed repeated measures Anova
82	Vegetable..consumption.frequency...longitudinal.	0.31	Within.study.sampling.dateTwo-way Mixed repeated measures Anova
83	Vegetable..consumption.frequency...longitudinal.	0.791304348	phenotype:Within.study.sampling.dateTwo-way Mixed repeated measures Anova
84	Fruit..consumption.frequency...longitudinal.	0.3	phenotypeTwo-way Mixed repeated measures Anova
85	Fruit..consumption.frequency...longitudinal.	0.575	Within.study.sampling.dateTwo-way Mixed repeated measures Anova
86	Fruit..consumption.frequency...longitudinal.	0.575	phenotype:Within.study.sampling.dateTwo-way Mixed repeated measures Anova
87	Length.of.recent.foreign.travel	1	phenotypeTwo-way Mixed repeated measures Anova
88	Length.of.recent.foreign.travel	NA	Within.study.sampling.dateTwo-way Mixed repeated measures Anova
89	Length.of.recent.foreign.travel	NA	phenotype:Within.study.sampling.dateTwo-way Mixed repeated measures Anova
